# Supplementary material for: Understanding and assessing personality across cultures: A scoping review
Source: PLoS One. 2026 Jan 2;21(1):e0338521. doi: 10.1371/journal.pone.0338521 (PMC12758732; doi:10.1371/journal.pone.0338521)
Supplement: S1 File — (XLSX) [file pone.0338521.s002.xlsx]

## Sheet: BFI
Measure	Papers	Scale, subscales, or items	Internal Consistency	IC Rating	Test-restest	Time Period	TT Rating	Inter-Rater Reliability	IR Rating	Content Validity	CV Rating	Stuctural Validity	SV Rating	Convergent & Discriminant Validity	HT Rating	Criterion Validity	CrV Rating	Incremental Validity	IV Rating	Configural Invariance	Metric Invariance	Scalar Invariance	Cultures/Languages	Funding
			Reliability coefficient (α, ω)		Correlation	Test-retest time period		ICC or weighted Kappa		Scale development techniques		Fit statistics				Correlation
Big Five Inventory 44 (BFI-44)
	Fung HH and Ng S-K (2006) Age differences in the sixth personality factor: Age differences in interpersonal relatedness among Canadians and Hong Kong Chinese. Psychology and Aging 21(4): 810–814.	Full scale	E: α = .71 A: α = .63 C: α = .81 N: α = .79 O: α = .77 CPAI Interpersonal Relatedness factor also implemented: Harmony α = .76 Ren Qing α = .57 Face α = .74 Flexibility α = .70	M	N/A	N/A	U	N/A	U	Used existing measures for CPAI in English and Chinese, and English BFI 44 Big Five Inventory was translated from English to Chinese through the standard back-translation method	—	N/A	U	N/A	U	Correlations with CPAI scales Canadian sample (Harmony/Face/Ren Qing/Felxibility) E: .01/-.17*/.02/.16* A: .13/-.12/.07/-.27** C: -.07/-.32**/-.21**/.13 N: -.07/.25**/.03/.16* O: -.16*/-.17*/-.16*/.15* Correlations with CPAI scales Hong Kong sample (Harmony/Face/Ren Qing/Felxibility) E: .18/-.06/.05/-.05 A: .37**/-.19*/.14/.02 C: .24*/-.03/.18/-.29** N: -.35**/.21*/-.10/.01 O: -.03/-.14/-.21*/.09	M	N/A	U	N/A	N/A	N/A	Canada (English), N = 166 Hong Kong (Chinese), N = 116	Hong Kong Research Grants Council Earmarked Research Grant Chinese University of Hong Kong Direct Grant
	Schmitt DP, Allik J, McCrae RR, et al. (2007) The geographic distribution of big five personality traits: Patterns and profiles of human self-description across 56 nations. Journal of Cross-Cultural Psychology 38(2). SAGE Publications Inc: 173–212.	Full scale	α across all cultures were: E: .77, A: .70, C: .78, N: .79, O: .76 *Paper reports the alphas for world regions too	M	N/A	N/A	U	N/A	U	eixsting scale	—	Mean congruence coefficient of .94 across all factors and regions, minimum = .85	L	convergent validity with NEO-PI-R: E: r = .43* A: r = .22 (ns) C: r = .45* N: r = .45* O: r = .27 (ns)	L/M	E correlated with sociosexuality (r = .56***) and self-esteem (r = .30*) N correlated with sociosexuality (r = -.30*)	M	N/A	U	N/A	N/A	N/A	56 samples across 56 countries, 29 languages Cultural regions: North America N = 4047 South America N = 1042 Western Europe N = 2975 Eastern Europe N = 2795 Southern Europe N = 1345 Middle East N = 1344 Africa N = 1325 Oceania N = 926 South and Southeast Asia N = 879 East Asia N = 1159 *Table 1, page 180 has complete sample details	Not stated
	Schmitt DP, Realo A, Voracek M, et al. (2008) Why can’t a man be more like a woman? Sex differences in Big Five personality traits across 55 cultures. Journal of Personality and Social Psychology 94(1). US: American Psychological Association: 168–182.	Full scale	average alpha across all 55 nations: .72 range from .48 (Congo, Ethiopia) to .81 (Austria, Chile, US) *all countries alphas reported in Table 1 of paper	M	N/A	N/A	U	N/A	U	exisring scales	—	N/A	U	N/A	U	Mean value of Neuroticism, Extraversion, Agreeableness, and Conscientiousness scores correlated with external variables (Cultural value dimensions, Socioeconomic indicators, and Gender equality indicators) ranging |.30| ≤ r ≤ |.61|	H	N/A	U	N/A	N/A	N/A	55 samples across 55 countries, 29 languages total N = 17637 sample sizes ranging from N = 60 (Cyprus) to N = 2793 (United States) *Table 1, page 180 has complete sample details	Estonian Science Foundation (2 grants) Estonian Ministry of Science and Education Grant
	Kjell ONE, Nima AA, Sikström S, et al. (2013) Iranian and Swedish adolescents: Differences in personality traits and well-being. PeerJ 1. PeerJ Inc.: e197.	Full scale	α for Swedish version ranged from .84 - .92 α for Iranian version ranged from .65 - .72 .86 (.82) for extraversion, .80 (.70) for agreeableness, .80 (.78) for conscientiousness, .83 (.81) for neuroticism, .78 (.76) for openness	H	N/A	N/A	U	N/A	U	Used existing Iranian version Swedish sample the instrument was translated from English to Swedish and then backtranslated by Swedish native speakers	Translation: M	N/A	U	N/A	U	Strongest correlations with well-being variables E: positive affect (r = .26**) N: negative affect (r = .24**) A: all non-sig C: negative affect (r = .19*) and autonomy (r = .19*) O: lifesatisfaction (r = .26**) and self-acceptance (r = .26**)	M	N/A	U	N/A	N/A	N/A	Iran (Iranian), N = 122 Sweden (Swedish), N = 109	Stiftelsen Kempe-Carlgrenska Fonden
	Reese E, Chen Y, McAnally HM, et al. (2014) Narratives and traits in personality development among New Zealand Māori, Chinese, and European adolescents. Journal of Adolescence 37(5): 727–737.	Full scale	average alphas: .70 for Māori, .77 for Chinese, .73 for European	M	N/A	N/A	U	N/A	U	existing scale	—	N/A	U	N/A	U	correlations with constructs of narrative identity ranged |.12| to |.43|	M	N/A	U	N/A	N/A	N/A	New Zealand Chinese (N = 88), European (N = 90) and Māori (N = 90) ethnic groups English	Marsden Fund of the Royal Society of New Zealand Ngā Pae o te Māramatanga
	Bhattacharya S, Sinha V and Sheorey P (2014) Social network behavior as indicator of personality, motivation and cultural values. International Journal of Human Capital and Information Technology Professionals 5(3). Hershey, United States: IGI Global: 85–106.	Full scale	E: α = .88 A: α = .79 C: α = .82 N: α = .84 O: α = .81	H	N/A	N/A	U	N/A	U	existing scale	—	N/A	U	N/A	U	correlation of cultural values (Rockeach Cultural Values) and personality traits: Extraversion x “An accomplished life in an equal society” (r = -0.234, p= 0.003) Agreeableness x “polite, polished and rationalistic” (r= 0.243, p= 0.002) Agreeableness x “Tolerant and broad minded” (r=0.156, p=0.050) Conscientiousness x Material Prosperity (r=0.250, p-value= 0.002) Conscientiousness x ‘physical and…	M	N/A	U	N/A	N/A	N/A	India, N = 158	IBM shared University Research Grant
	Zeigler-Hill V, Holden CJ, Enjaian B, et al. (2015) Self-esteem instability and personality: The connections between feelings of self-worth and the big five dimensions of personality. Personality and Social Psychology Bulletin 41(2). SAGE Publications Inc: 183–198.	Full scale	alphas: E: .82 ES: .80 A: .79 C: .73 O: .74	M	N/A	N/A	U	N/A	U	existing scale	—	N/A	U	N/A	U	Correlations with self-esteem level / self-esteem instability E: .31*** / -.10*** Em S: .45*** / -.26*** A: .25*** / -.17*** C: .32*** / -.24*** O: .00 / .03	M	N/A	U	N/A	N/A	N/A	Isreal (Hebrew), N = 274 US (English), N = 945 China (Chinese), N = 425	No financial support received
	Vazsonyi AT, Ksinan A, Mikuška J, et al. (2015) The Big Five and adolescent adjustment: An empirical test across six cultures. Personality and Individual Differences 83: 234–244.	abbreviated 28-item short form *based on ESEM analysis authors opted to use a 28-item scale that only included postiive items	China/Czech Repiblic/Slovenia/Spain/Taiwan/Turkey O: 0.76/ 0.80/ 0.73/ 0.78/ 0.75/ 0.75 C: 0.60/ 0.70/ 0.74/ 0.62/ 0.64/ 0.62 E: 0.61/ 077/ 0.69/ 0.68/ 0.63/ 0.66 A: 0.72/ 0.72/ 0.70/ 0.64/ 0.66/ 0.68 N: 0.64/ 0.72/ 0.59/ 0.65/ 0.72/ 0.58	L	N/A	N/A	U	N/A	U	CFA, ESEM Translations: back-translation method with bilingual translators with additional translator consultation for issues with ambiguity or comprehension	Translation: M	ML ESEM for 28- postive item only: .90 ≤ CFI < .95 for all countries RMSEA < 0.06 for all except Czech Rep =.062 Total sample poor fit from ESEM: χ2 (4416) = 17543.63, p < .001, CFI = .875, RMSEA = .055 [.054, .056] ESEM with negative method factor: χ2 (4410) = 15543.82, p < .001, CFI = .894, RMSEA = .051 [.050, .052] 28-item positive items only ESEM WLSMV estimation: χ2 (1488) = 6666.16, p < .00…	M (country level)	N/A	U	Strongest correlations (across China/Czech Republic/Slovenia/Spain/Taiwain/Turkey) Anxiety and N ranged .37 to .55 Depression and N ranged .39 to .56 Low well-being and E ranged -.36 to -.49	M/H	N/A	U	supported	not supported	not supported	China (Chinese), N = 1159 Czech Republic (Czech), N = 462 Slovenia (Slovenia), N = 956 Spain (Spanish), N = 952 Taiwan (Chinese), N = 1405 Turkey (Turkish), N = 901	Fulbright Grant the Fulbright-Masaryk Distinguished Chair in Social Studies
	Gebauer JE, Sedikides C, Wagner J, et al. (2015) Cultural norm fulfillment, interpersonal belonging, or getting ahead? A large-scale cross-cultural test of three perspectives on the function of self-esteem. Journal of Personality and Social Psychology 109(3). US: American Psychological Association: 526–548.	Full scale	alphas for Study 1 Eng / Span / Ger / Dutch: .85 / .77 / .80 / .77 (E) .79 / .58 / .62 / .66 (A) .83 / .75 / .79 / .76 (C) .78 / .74 / .75 / .74 (O) .83 / .76 / .79 / .79 (N) alphas for Study 2 Eng / Span / Ger / Dutch: .82 / .72 / .79 / .74 (E) .83 / .63 / .71 / .70 (A) .83 / .74 / .80 / .75 (C) .80 / .76 / .79 / .75 (O) .80 / .70 / .76 / .75 (N)	M	N/A	N/A	U	N/A	U	existing scale	—	N/A	U	N/A	U	moderate relation between Extraversion and higher self-esteem	M	N/A	U	supported for all factors (across languages)	supported for all except neuroticism	not supported	Study 1 106 countries English, Spanish, German, Dutch Study 1 total N = 2718838 sample sizes ranging from N = 305 (Ghana) to N = 1471532 (United States) *Table 1, page 531 has complete sample details Study 2 64 countries English, Spanish, German, Dutch Study 2 total N =837655 sample sizes ranging from N = 317 (Slovenia) to N = 346980 (United States) *Table 4, page 538 has complete sample details	German Research Foundation
	Kim H, Schimmack U, Cheng C, et al. (2016) The role of positive self-evaluation on cross-cultural differences in well-being. Cross-Cultural Research 50(1). SAGE Publications Inc: 85–99.	Full scale	US / Hong Kong extraversion (α = .88, α = .79); neuroticism (.79, .84); openness (.79, .79); agreeableness (.82, .71); conscientiousness (.80, .84)	H	N/A	N/A	U	N/A	U	used existing validated translations for Chinese version	—	N/A	U	N/A	U	N/A	U	N/A	U	N/A	N/A	N/A	US (English), N = 174 Hong Kong (Chinese), N = 97	No financial support received
	Ng R and Levy B (2018) Pettiness: Conceptualization, measurement and cross-cultural differences. PLOS ONE 13(1). Public Library of Science: e0191252.	Full scale	extraversion (α = .73), agreeableness (α = .73), conscientiousness (α = .73), neuroticism (α = .74), openness (α = .67)	M	N/A	N/A	U	N/A	U	existing scale	—	N/A	U	N/A	U	pettiness correlated with neuroticism (r = .40***) agreeableness (r =-.36***) conscientiousness (r =-.20***) extraversion (r =-.10***) openness (r =-.05*)	M	N/A	U	N/A	N/A	N/A	Singapore (English), N = 1720	No financial support received
	Weiss S and Roberts RD (2018) Using anchoring vignettes to adjust self-reported personality: A comparison between countries. Frontiers in Psychology 9. Frontiers.	*Development of 36-item anchoring vingettes (AV) scale for the BFI	Omega original scales: Rwanda: C: .92 A: .87 N: .80 O: .91 E: .81 Philippines: C: .89 A: .89 N: .82 O: .88 E: .82 Omega scales with AV: Rwanda: C: .74 A: .32 N: .66 O: .66 E: .51 Philippines: C: .76 A: .63 N: .63 O: .57 E: .62	H (original scales) L (AV scales)	N/A	N/A	U	N/A	U	Experts developed 15 anchoring vingettes (3 for each personality domain)	L	original scales: Rwanda: CFI: .68 RMSEA: .06 Philippines: CFI: .56 RMSEA: .08 AV scales: Rwanda: CFI: .90 RMSEA: .06 Philippines: CFI: .80 RMSEA: .08 *factor loadings not reported	L (AV scales)	N/A	U	counterproductive behaviour: correlations reduced sig. after AV-adjustment orginal (AV-adjusted) C Rwanda: r = -0.25**(-0.19**) C Philippines: r = -0.51**(-0.30**) A Rwanda: r = -0.22**(-0.13**) A Philippines: r = -0.50**(-0.19*) O Rwanda: r = -0.10*(-0.12*) O Philippines: r = -0.05(0.05) life satisfaction: non sig. difference C Rwanda: r = -0.01(-0.02*) C Philippines: r = 0.07(0.05) O Rwanda: r …	M	N/A	U	Original scales: DIF detected, therefore configural invariance cannot be met	N/A	N/A	Rwanda (Kinyarwanda), N = 423 Philippines (Filipino), N = 143	United States Agency for International Development (USAID): Workforce Connections award
	Martin JL, Ferreira JA, Haase RF, et al. (2020) The influence of personality and drinking motives on college student binge drinking in the US and Portugal. European Journal of Health Psychology 27(1): 30–42.	Full scale	US and Portugese alphas: .81 and .79 for neuroticism, .86 and .76 for extraversion, and .80 and .74 for conscientiousness.	M/H (median = .795)	N/A	N/A	U	N/A	U	exisitng scale	—	N/A	U	N/A	U	N, E, C had low/moderate correaltions with drinking reasons, drinking problems, and binge drinking in both US and Portuguese samples (strongest correlations ranging from |.13| to |.23|)	L	N/A	U	N/A	N/A	N/A	US (English), N = 513 Portugal (Portuguese), N = 391 (conscientiousness subscale completed by N = 386)	Not stated
	Fetvadjiev VH, Neha T, van de Vijver FJR, et al. (2021) The cross-cultural relevance of indigenous measures: The South African personality inventory (SAPI), family orientation, and well-being in New Zealand. Journal of Cross-Cultural Psychology 52(1). SAGE Publications Inc: 3–21.	Full scale	alphas for Euro / Māori: 0.77 / 0.75 (A) 0.84 / 0.82 (N) 0.87 / 0.85 (E) 0.79 / 0.83 (C) 0.78 / 0.72 (O)	M (median = .785)	N/A	N/A	U	N/A	U	EFA, ESEM	H	ESEM Euro: χ2=44.166; df =40; CFI=0.994 RMSEA=0.031 ESEM Māori: χ2=56.670; df =40; CFI=0.997 RMSEA=0.021 *factor loadings not reported	H	N/A	U	N/A	U	SAPI social-relational concepts had small incremental validity for family orientation above the other four factors (R2 <.10), but not for well-being		supported	supported	supported	New Zealand European (N = 428) and Māori (N = 226) ethnic groups English	start-up grant from the School of Psychology, Victoria University of Wellington, New Zealand
	Oliver A, Schneider BH, Galiana L, et al. (2022) Entrepreneurship attitudes and the Big Five: A cross-cultural comparison between Spain and the United States. Anales de Psicología 38(1): 119–127.	Full scale	α for US (Spain) .86 (.82) for extraversion, .80 (.70) for agreeableness, .80 (.78) for conscientiousness, .83 (.81) for neuroticism, .78 (.76) for openness	H	N/A	N/A	U	N/A	U	existing scale	—	N/A	U	N/A	U	Moderate correlations between BFI traits and entrepreneurship attitudes (strongest correlations ranging from |.18| to |.57|)	M	N/A	U	N/A	N/A	N/A	Spain (Spanish), N = 257 US (English), N = 296	grants for exchange visits by Harvard RCC in Boston, USA International Mobility Research program of the University of Valencia
	Eck J and Gebauer JE (2022) A sociocultural norm perspective on Big Five prediction. Journal of Personality and Social Psychology 122(3). US: American Psychological Association: 554–575.	Full scale	All five BFI domains had adequate internal consistencies (.82 ≤ as ≤ .88)	H	N/A	N/A	U	N/A	U	existing scale	—	N/A	U	N/A	U	N/A	U	N/A	U	N/A	N/A	N/A	Online sample, nationality unclear, English Study 1 Sample 1a N = 1304 Sample 1b N = 1002 Study 2 Sample 2a N = 1288 Sample 2b N = 1268	German Research Foundation
	Sindermann C, Yang H, Elhai JD, et al. (2022) Acceptance and fear of artificial intelligence: Associations with personality in a German and a Chinese sample. Discover Psychology 2(1): 8.	Full scale	alpah coefficient German/Chinese: Agreeableness = 0.72/0.67 Extroversion = 0.88/0.69 Openness = 0.78/0.75 Neuroticism = 0.86/0.71 Conscientiousness = 0.84/0.72	M	N/A	N/A	U	N/A	U	existing scale	—	N/A	U	N/A	U	Significant correlations with Attitude Towards Artificial Intelligence scale Acceptance subscale Chinese sample: O: r = .19, p < .001 C: r = .12, p < .001 E: r = .09, p < .01 A: r = .17 p < .001 N: r = -.09, p < .01 German sample: no significant correlations Fear subscale Chinese sample: C: r =- .09, p < .01 E: r = -.10, p < .01 A: r = -.15 p < .001 N: r = .14, p < .001 German sample: N: r = .14,…	L	N/A	U	N/A	N/A	N/A	Germany (German-version), N = 367 China (Chinese-version), N = 879	No financial support received
	Roiz Junior PRS, da Silveira DX, Barbosa PCR, et al. (2023) Psychometric properties of the Brazilian version of the Big Five Inventory. Trends in Psychiatry and Psychotherapy 45. Associação de Psiquiatria do Rio Grande do Sul: e20210458.	Full scale	Composite reliability (CR; >0.7): Agreeableness = 0.79; Extroversion = 0.79; Openness = 0.83; Neuroticism = 0.86 Conscientiousness = 0.85 average variance extracted (AVE: ≥0.5): Agreeableness = 0.5; Extroversion = 0.5; Openness = 0.5; Neuroticism = 0.51 Conscientiousness = 0.49 Agreeableness α = 0.632; Extroversion α = 0.8; Openness α = 0.74; Neuroticism α = 0.82 Conscientiousness α = 0.76	M	N/A	N/A	U	N/A	U	Translation, expert committee, back-translation, pilot test, second expert committee (Beaton et al., 2000) CFA	Translation: H	CFA suggested only using 25 of the 44-items from the BFI: X2/DF: 1.954 GFI: 0.924 CFI: 0.920 RMSEA: 0.044 AIC: 637.988 *factor loadings for vary from .39 to .76 across factors	M	N/A	U	N/A	U	N/A	U	N/A	N/A	N/A	Brazil (Brazilian Portuguese), N = 490	Fundação de Amparo à Pesquisa do Estado da Bahia (FAPESB)
Big Five Inventory 10 (BFI-10)
	Rammstedt B and John OP (2007) Measuring personality in one minute or less: A 10-item short version of the Big Five Inventory in English and German. Journal of Research in Personality 41(1): 203–212.	Full scale	mean internal consistency: Mean BFI-10: .83 E: .89 A: .74 C: .82 N: .96 O: .79	H	Total: r = .72 (US) r = .78 (Germany) r = .75 (mean) E: r = .79 (US) r = .87 (Germany) r = .83 (mean) A: r = .69 (US) r = .66 (Germany) r = .68 (mean) C: r = .70 (US) r = .83 (Germany) r = .77 (mean) N: r = .76 (US) r = .71 (Germany) r = .74 (mean) O: r = .65 (US) r = .78 (Germany) r = .72 (mean) (Total BFI-44: r = 0.84)	8 weeks (US) 6 weeks (Germany)	H	Mean self-peer convergent validity: Mean BFI-10: .44 Mean BFI-44: .56 E: .57 A: .40 C: .38 N: .37 O: .45	L	items selected based on corrected item-total correlations and factor loading. 1 negatively-keyed and 1 positively-keyed item was chosen for each factor extant measures: BFI-44	H	common factor analysis supported 5-factor structure	L	correlations with NEO-PI-R factors: US-1 / G-1 / median E & E: .69/.79 / .74 A & A: .51/.65 / .58 C & C: .70/.70 / .70 N & N: .73/.71 / .72 O & O: .63/.61 / .62	H	N/A	U	N/A	U	N/A	N/A	N/A	US (English), Sample 1 N = 726 Sample 2 N = 726 Sample 3 N = 75 Germany (German), Sample 1 N = 457 Sample 2 N = 376	National Institute of Mental Health Faculty Research Grant from the University of California, Berkeley
	Steyn R and Ndofirepi TM (2022) Structural validity and measurement invariance of the short version of the Big Five Inventory (BFI-10) in selected countries. Cogent Psychology 9(1). Cogent OA: 2095035.	Full scale	Not reported	U	N/A	N/A	U	N/A	U	EFA, CFA, MGCFA	—	five factor structure not supported in any sample	L (not supported)	N/A	U	N/A	U	N/A	U	not supported	N/A	N/A	Netherlands (N = 1902), Germany (N = 2046), Rwanda (N = 1527), South Africa (N = 3531)	No financial support received
	Ndofirepi TM and Steyn R (2023) The cross-cultural structural validity of the Big Five personality inventory (BFI-10) in a South African sample. African Journal of Inter/Multidisciplinary Studies 5(1). Durban University of Technology (DUT): 1–12.	Full scale	N/A	U	N/A	N/A	U	N/A	U	existing scale, EFA, CFA	—	loadings did not mirror the FFM structure CFA CFI=0.870 RMSEA=0.122	L	N/A	U	N/A	U	N/A	U	N/A	N/A	N/A	South Africa, N = 3531	Not stated
	Lu Q and Cui S (2022) Not completely unusable: Procedures to rescue the Big-Five personality data in the World Values Survey wave 6. Personality and Individual Differences 199: 111832.	Full scale	N/A	U	N/A	N/A	U	N/A	U	existing scale from the WVS	—	congruence coefficients for factors in the five-dimensional BFI scale rotated to the normative overall data structure Algeria: 0.93 Bahrain: 0.76 Brazil: 0.95 China: 0.93 Colombia: 0.92 Ecuador: 0.90 Egypt: 0.79 Georgia: 0.85 Germany: 0.91 Hong Kong: 0.89 Iraq: 0.93 Jordan: 0.89 Kuwait: 0.33 Lebanon: 0.86 Libya: 0.87 Netherlands: 0.97 Pakistan: 0.76 Palestine: 0.93 Singapore: 0.94 South Africa: 0…	L	N/A	U	N/A	U	N/A	U	N/A	N/A	N/A	data from Worls Values Survey wave 6 25 nations Total N = 41901 Sample sizes range from N = 1000 (Yemen) to N = 5659 (India)	Not stated
Short 15-item Big Five Inventory (BFI–S)
	Donnellan MB and Lucas RE (2008) Age differences in the big five across the life span: Evidence from two national samples. Psychology and Aging 23(3). US: American Psychological Association: 558–566.	Full scale	German sample: Extraversion α = .66, Agreeableness α = .51, Conscientiousness α = .62, Neuroticism α = .60, Openness α = .63 British sample: Extraversion α = .54, Agreeableness α = .53, Conscientiousness α = .52, Neuroticism α = .68, Openness α = .67	L	N/A	N/A	U	N/A	U	existing scale	—	N/A	U	N/A	U	With age: observed age trends were generally consistent across both datasets. Extraversion and Openness were negatively associated with age, whereas Agreeableness was positively associated with age. Average levels of Conscientiousness were highest for participants in middle age. The only exception was Neuroticism, which was slightly negatively associated with age in the BHPS and slightly positive…	L	N/A	U	N/A	N/A	N/A	Great Britain, sample size ranged from N = 14039 to N = 14055 (depending on Big Five subscale) Germany, sample size ranged from N = 20852 to N = 20852 (depending on Big Five subscale)	National Institute on Aging Grants
	Yamada Y, Ćepulić D-B, Coll-Martín T, et al. (2021) COVIDiSTRESS global survey dataset on psychological and behavioural consequences of the COVID-19 outbreak. Scientific Data 8(1). Nature Publishing Group: 3.	Full scale	E: α = .75 (range: .51 - .86) A: α = .54 (.30 - .67) C: α = .59 (.34 - .67) N: α = .70 (.44 - .77) O: α = .54 (.46 - .74) *average across 42 countries with more than 200 participants (full tables in paper)	L	N/A	N/A	U	N/A	U	existing scale	—	N/A	U	N/A	U	N/A	U	N/A	U	N/A	N/A	N/A	47 languages 42 countries with sample size > 200 Total N = 125306	JSPS KAKENHI Grants Czech Science Foundation Consejo Nacional de Ciencia y Tecnologia (Conacyt) Research Foundation Flanders (FWO) The HSE University Basic Research Program
BFI - 2 (60-items)
	Halama P, Kohút M, Soto C, et al. (2020) Slovak adaptation of the Big Five inventory (BFI-2): Psychometric properties and initial validation. Studia psychologica 62: 74–87.	Full scale	E: α = .80 A: α = .83 C: α = .83 N: α = .83 O: α = .79	H	N/A	N/A	U	N/A	U	Translation & back-translation process, experts, PCA, CFA	Translation: M	PCA: item factor loadings ranged from .21 to .68 (mean = .48) all loaded onto intended domain facet factor loadings ranged from .60 to .88 (mean = .77) all loaded onto intended domain Extraversion with three facets: X2(DF): 101.65 (50) CFI: 0.951 TLI: 0.936 RMSEA: 0.049 Agreeableness with three facets: X2(DF): 148.70 (50) CFI: 0.926 TLI: 0.902 RMSEA: 0.068 Conscientiousness with three facets: X2(…	L	Convergent: .63 to .77 (M = .72) with NEO-FFI facets Mean convergent correlations with the TIPI were .63 (ranging from .49 to .76) for the BFI-2 domain scales and .52 (ranging from .32 to .68) for same-domain facet scales	H	Correlations (E,A,C,NE,O) Oxford Happiness Questionnaire: r = .56*/.43*/.40*/-.60*/.41* Satisfaction with Life Scale: r = .38*/.24*/.23*/-.47*/.21* Rosenberg Self-Esteem Scale: r = .59*/.41*/.49*/-.56*/.42* Perceived Stress Scale: r = -.40*/-.30*/-.35*/.61*/-.27* Meaning in Life Questionnaire Presence: r =.48*/.36*/.41*/-.52*/.34* Meaning in Life Questionnaire Search: r = .14*/.16*/.17*/-.01/.22*…	H	N/A	U	N/A	N/A	N/A	N = 542 Slovak	Scientific Grant Agency VEGA
	Yoshino, S., Shimotsukasa, T., Oshio, A., Hashimoto, Y., Ueno, Y., Mieda, T., Migiwa, I., Sato, T., Kawamoto, S., Soto, C. J., & John, O. P. (2022). A validation of the Japanese adaptation of the Big Five Inventory-2. Frontiers in Psychology, 13. https://doi.org/10.3389/fpsyg.2022.924351	BFI-2-J	α / ω E: .87 / .88 A: .79 / .79 C: .84 / .83 N: .89 / .89 O: .80 / .81	H	Test-retest correlation E: .89 A: .85 C: .85 N: .90 O: .85 (n = 171)	3 weeks	M	N/A	U	translation: experts, back-translation, pilot tests, item original meaning considered, multiple translation options assessed for some items	Translation: H	PCA: Student sample / Community sample Average intented item factor loading: .59 / .56 Extraversion facet to factor loadings: Socialability: .87 / .87 Assertiveness: ..80 / .70 Energy level: .86 / .84 Agreeableness facet to factor loadings: Compassion: .78 / .76 Respectfulness: .76 / .80 Trust: .62 / .69 Conscientiousness facet to factor loadings: Organization: .81 / .86 Productiveness: .76 / .75…	L	Correlations with BFS-2 / TIPI-J / FFPQ-50 / BFPI / NEO-FFI: E: .85 / .87 / .73 / .85 / .74 A: .61 / .63 / .74 / .61 / .75 C: .80 / .66 / .84 / .73 / .76 N: .79 / .77 / .82 / .78 / .70 O: .54 / .58 / .83 / .29 / .70	M/H	Correlations with Rosenberg’s self-esteem scale: E: 0.60 A: 0.36 C: 0.54 N: -0.63 O: 0.43	H	N/A	U	N/A	N/A	N/A	Japan (Japanese) Student sample n = 487 Community sample n = 500	JSPS (Japan Society for the Promotion of Science)
	Shetty T, Thomas N and Munoli RN (2023) The fundamentals of Indian personality: An investigation of the big five. Indian Journal of Psychiatry 65(10): 1052–1060.	30-item BFI-2-S (short version)	alphas Kannada / English O: .39 / .33 C: .63 / .67 E: .34 / .48 A: .67 / .69 N: .58 / .66	L	Test-retest correlation O: .912 C: .894 E: .891 A: .963 N: .963 all sig at < .01	1 week	M	N/A	U	translation: experts, back-translation, pilot tests, context was considered (e.g., semi-literate participants) Principal Component Analysis with Varimax Rotation and Kaiser Normalization	Translation: H	Factor Analysis revealed a four-factor and a five-factor solution that varied distinctly from the original Big Five The five factors were named as – Social Effectiveness, Interpersonal Ability, Altruism, Emotional Instability, and Innovativeness	L (not supported)	N/A	U	N/A	U	N/A	U	N/A	N/A	N/A	India, Total N = 400 English (n = 200) or Kannada (n = 200)	No financial support received
	Smederevac S, Mitrović D, Sadiković S, et al. (2024) The Big Five inventory (BFI-2): Psychometric properties and validation in Serbian language. Journal of Research in Personality 110: 104492.	Full scale	Serbian version E: α = .84 A: α = .79 C: α = .86 N: α = .89 O: α = .82	H	N/A	N/A	U	N/A	U	back-translation, content experts, item replacement with more suitable items where needed (e.g., due to a lack of equivalency in both languages)	Translation: H	five factor supported: WLSMV method χ2(40) = 133.50, p < .001, CFI = .972, TLI = .925, RMSEA = .048, 90 %CI.039-.057, SRMR = .015 *A & O facet factor loadings typically moderate (i.e., [.50,.70]) *C & N facet factor loadings typically high (i.e., ≥ .70) *E facet factor loadings: Social = .78, Assert = .48, Energy = .63	H	convergent validity found with BFI-2 and HEXACO-60 scales: joint factor structure analysis was performed on scales from BFI- 2 and other personality measures that supported a 5 factor structure or 6 factor structure with HEXACO HH factor		Extraversion showed a significant positive correlation with self-perceptions of attractiveness (r = .40**), intelligence (.28**), popularity (r = .51**), and employment (r = .20**). Agreeableness correlated positively with honesty (r = .23**) Conscientiousness showed significant positive associations with attractiveness (r = .20**), popularity (r = .25**), religiousness (r = .28**), and employmen…	M	N/A	U	supported	supported	partial	Serbia (Serbian), Sample 1 N = 389 Sample 2 N = 627 US (English), N = 1000	Science Fund of the Republic of Serbia
(BFI-2-ACO (ant colony))	Olaru G and Danner D (2021) Developing cross-cultural short scales using ant colony optimization. Assessment 28(1): 199–210.	ant-colony optimisation to create 15-item BFI from BFI-2	Median alpha across cultures: E: α = .58 A: α = .54 C: α = .66 N: α = .72 O: α = .63	L	N/A	N/A	U	N/A	U	amt-colony, ESEM,	H	CFI = .927; RMSEA = .050; SRMR = .047 *factor loadings typically moderate (i.e., [.50,.70])	M	correlations with BFI-2 all > 0.80	H	low/moderate correlations with subjective well-being and life satisfaction supported	L/M	N/A	U	supported	not supported (note: authors argued most measurement invariant short form and should therefore yield less biased comparisons than the BFI-2-XS)	supported	N = 7380 France, Germany, Poland, Spain, US	No financial support received
BFI-2-S
	Rammstedt, B. , Danner, D. , Soto, C. J. & John, O. P. (2020). Validation of the Short and Extra-Short Forms of the Big Five Inventory-2 (BFI-2) and Their German Adaptations. European Journal of Psychological Assessment, 36 (1), 149-161. doi: 10.1027/1015-5759/a000481.	30-item BFI-2-S (short version) 15-item BFI-2-XS	BFI-2-S alphas German / English E: .71 / .77 A: .65 / .75 C: .75 / .78 N: .80 / .84 O: .72 / .74 Med: .72 / .77 BFI-2-XS alphas German / English E: .47 / .63 A: .45 / .55 C: .53 / .61 N: .67 / .73 O: .53 / .57 Med: .53 / .61	BFI-2-S: M BFI-2-XS: L	Test-retest correlation German-version S / XS E: .88 / .82 A: .79 / .72 C: .84 / .78 N: .85 / .84 O: .79 / .66 Mean: .83 / .77	6 weeks (n = 406)	H	N/A	U	existing version	—	ESEM S: CFI=0.990 RMSEA=0.029 SRMR=.012 *E, A, & O facet factor loadings typically low (i.e., [.30,.50]) *C & N facet factor loadings typically moderate (i.e., [.50,.70]) ESEM XS: CFI=0.979 RMSEA=0.033 SRMR=.016 *factor loadings typically moderate (i.e., [.50..70])	H	German-version convergent with NEO-PI-R (BFI-2 / BFI-2-S / BFI-2-XS) E: .80 / .75 / .64 A: .78 / .75 / .71 C: .81 / .79 / .72 N: .87 / .84 / .81 O: .66 / .65 / .52 Mean .79 / .76 / .69	H	Noteable correlations with life outcome variables: Extraversion (S / XS) Life satisfaction: .28 / .24 Health: .26 / .24 Agreeableness (S / XS) Life satisfaction: .18 / .18 Conscientiousness (S / XS) Life satisfaction: .19 / .16 Negative Emotionality (S /XS) Life satisfaction: -.45 / -.45 Health: -.44 / -.47 Income: -.20 / -.22 Open-mindedness (S / XS) Education: .29 / .30 Intelligence: .21 / .20	M	N/A	U	BFI-2-S: All supported BFI-2-XS: All supported	BFI-2-S: E, C, & N supported BFI-2-XS: O supported	BFI-2-S: N supported (approximate scalar invariance supported for all 5 domains) BFI-2-XS: not supported (approximate scalar invariance supported for all 5 domains)	Germany (German-version), N = 1338 US (English-version), N = 2000	Not stated
Big Five Personality Trait Short Questionnaire (50-items)
	Mezquita L, Bravo AJ, Morizot J, et al. (2019) Cross-cultural examination of the Big Five personality trait short questionnaire: Measurement invariance testing and associations with mental health. PLOS ONE 14(12). Public Library of Science: e0226223.	Full scale	Openness, Extraversion, Emotional Stability alpha and omega >.80 in both samples Conscientiousness & Agreeableness >.70 in both samples (except English sample omega .69 for agreeableness)	M	N/A	N/A	U	N/A	U	ESEM compared with ICM-CFA	H	X2 (df) = 4562.264(958) CFI = .905 TLI = .878 RMSEA = .042 [.041, .043] SRMR =.034 Argentina (Spanish) X2 (df) = 1678.284 (958) CFI = .887 TLI = .855 RMSEA = .046 [.042, .050] SRMR =.042 Spain (Spanish) X2 (df) = 2042.032(958) CFI = .914 TLI = .890 RMSEA = .044 [.043, .046] SRMR =.038 USA/English X2 (df) = 3065.349(958) CFI = .900 TLI = .872 RMSEA = .044 [.043, .046] SRMR =.034 *O factor loadings…	L	N/A	U	strongest correlations (USA/Arg/Sp) psychopathology and ES (r = -.49***/-.57***/-.45***) antisocial behavior and C (r = -.25***/-.22***/-.25***) negative marijuana-related consequences and C (r = -.25***/-.02/-.25***) and ES (r = -.09/-.17*/-.04) marijuana use frequency and C (r = -.12***/-.12*/-.14***) marijuana use quantity and A (r = -.16***/-.10/-.07) rumination and ES (r = -.58***/-.64***/-.…	M/H	N/A	U	supported across ethnic/national groups in Spanish (Argentina/Spain) supported across languages (Spanish/English)	partial supported across ethnic/national groups and across languages	partial supported across ethnic/national groups and across languages	Argentina (Spanish), N = 353 Spain (Spanish), N = 688 US (English), N = 1117	National Institute of Alcohol Abuse and Alcoholism (NIAAA)
	Herchenroeder L, Mezquita L, Bravo AJ, et al. (2022) A cross-national examination of cannabis protective behavioral strategies’ role in the relationship between Big Five personality traits and cannabis outcomes. The American Journal of Drug and Alcohol Abuse 48(1). Taylor & Francis: 27–37.	Full scale	O: α = .81; US = .80; SP = .78; AR = .81; UY = .72; NL = .81 C: α = .76; US = .76; SP = .84; AR = .69; UY = .80; NL = .77 E: α = .85; US = .87; SP = .84; AR = .83; UY = .86; NL = .85 A: α = .73; US = .73; SP = .75; AR = .69; UY = .78; NL = .80 ES: α = .86; US = .85; SP = .86; AR = .86; UY = .89; NL = .88	H	N/A	N/A	U	N/A	U	Dutch measure translated but method not provided	U	N/A	U	N/A	U	weak correlations with cannabis use, frequency, and consequences (r ≤ .20**)	L	N/A	U	N/A	N/A	N/A	Argentina (Spanish), N = 153 Spain (Spanish), N = 178 Uruguay (Spanish), N = 79 the Netherlands (Dutch), N = 67 US (English), N = 698	National Institute of Alcohol Abuse and Alcoholism (NIAAA) Universitat Jaume I Spanish Ministry of Economy and Competitiveness (MINECO)
	Roemer A, Cervin M, Medvedeva A, et al. (2024) Big five of mindfulness and personality: Cross-cultural network analysis. Mindfulness 15(1): 37–47.	Full scale	Openness (α = 0.77 to 0.83 across samples), Extraversion (α = 0.85 to 0.87 across samples), Agreeableness (α = 0.69 to 0.82 across samples), Conscientiousness (α = 0.77 to 0.81 across samples), Emotional Stability (α = 0.84 to 0.86 across samples)	H	N/A	N/A	U	N/A	U	existing scale	—	N/A	U	N/A	U	In all countries, Conscientiousness was more strongly related to Acting with Awareness compared to all other mindfulness facets. Extraversion was strongly related to Describing while Openness was strongly related to Observing in all countries, except in Canada and Argentina. Emotional Stability was related to Nonreacting, Nonjudging, and Acting with Awareness in all countries except Argentina whe…	U	N/A	U	N/A	N/A	N/A	England, USA, and Canada (English) Argentina and Spain (Spanish)	National Institute of Alcohol Abuse and Alcoholism (NIAAA) Universitat Jaume I Spanish Ministry of Science, Innovation and Universities (MCIU) National Secretary of Science and Technology (FONCYT) Secretary of Science and Technology- National University of Córdoba (SECyT-UNC)
Goldberg’s Big Five questionnaire (30-items)
	Klimstra TA, Crocetti E, Hale III WW, et al. (2011) Big Five personality dimensions in Italian and Dutch adolescents: A cross-cultural comparison of mean-levels, sex differences, and associations with internalizing symptoms. Journal of Research in Personality 45(3): 285–296.	Shortened version, 30-items	alphas for Italian and Dutch samples: .70 and .82 for Extraversion, .71 and .85 for Agreeableness, .72 and .83 for Conscientiousness, .72 and .81 for Emotional Stability, .65 and .75 for Openness to Experience	M	N/A	N/A	U	N/A	U	existing scale	—	Dutch: CFI: .910 RMSEA = .093 Italian: CFI: .904 RMSEA = .066 *factor loadings not reported	L	N/A	U	N/A	U	N/A	U	supported	supported	not supported	Italy (Italian), N = 1975 The Netherlands (Dutch), N = 1521	Fund for Scientific Research Flanders (FWO)

## Sheet: NEO
Measure	Papers	Scale, subscales, or items	Internal Consistency	IC Rating	Test-restest	Time Period	TT Rating	Inter-Rater Reliability	IR Rating	Content Validity	CV Rating	Stuctural Validity	SV Rating	Convergent & Discriminant Validity	HT Rating	Criterion Validity	CrV Rating	Incremental Validity	IV Rating	Configural Invariance	Metric Invariance	Scalar Invariance	Cultures/Languages	Funding
			Reliability coefficient (α, ω)		Correlation	Test-retest time period		ICC or weighted Kappa		Scale development techniques		Fit statistics				Correlation
NEO-PI-R/NEO-PI-3
	McCrae RR, Costa PT, Martin TA, et al. (2004) Consensual validation of personality traits across cultures. Journal of Research in Personality 38(2): 179–201.	Full scale	alphas Russia Self-report / observer rating N: .90 / .88 E: .89 / .90 O: .86 / .85 A: .86 / .89 C: .92 / .93 alphas Czech Self-report / observer rating N: .91 / .90 E: .90 / .89 O: .89 / .91 A: .88 / .91 C: .91 / .93	H	N/A	N/A	U	Russia correlation between self-reports and single observer ratings N: .51 E: .57 O: .47 A: .48 C: .43 Czech correlation between self-reports and single observer ratings N: .50 E: .62 O: .65 A: .53 C: .51 *all sig. at p < .001	L	experts (team of Russian and American psychologists), standard translation- independent back translation of scales, pilot tests, PCA,	Translation: H	Factor congruence coefficients comparing Russian factors to the American normative factors ranged from .93 to .97 Factor congruences for Czech sample (compared to the American structure) ranged from .94 to .97. Congruences were also high between the Russian and Czech versions, ranging from .95 to .99 for Form S and from .96 to .98 for Form R.		N/A	U	N/A	U	N/A	U	N/A	N/A	N/A	Russia (Russian), N = 800 Czech Republic (Czech), N = 1365	Grant Agency of the Czech Republic
	Hsu C-F (2004) Sources of differences in communication apprehension between Chinese in Taiwan and Americans. Communication Quarterly 52(4). University Park, United States: Eastern Communication Association: 370–389.	48-item neuroticism scale 48-item extroversion scale	alphas Taiwan / US N: .82 / .81 E: .72 / .82	H	N/A	N/A	U	N/A	U	Back-translation method for Chinese version	Translation: L	N/A	U	N/A	U	N/A	U	N/A	U	supported	supported	N/A	Taiwan (N = 298) US (N = 320)	Not stated
	McCrae RR, Terracciano A and 79 Members of the Personality Profiles of Cultures Project (2005) Personality profiles of cultures: Aggregate personality traits. Journal of Personality and Social Psychology 89(3). US: American Psychological Association: 407–425.	Full scale	alphas for Iran N: .92 E: .88 O: .84 A: .93 C: .95 *all others in McCrae et al (2005) Universal features of personality…	H	N/A	N/A	U	ICC: N: .88 E: .91 O: .92 A: .91 C: .89 ICCs for the 30 facets ranged from .80 to .97, with a median of .91.	H	collaborators modified the first-person version to create a third-person version. Translation in back-translation methods: translated by native, bilingual psychologists; back-translations reviewed by test authors (content experts), modifcations made "as needed" PCA	Translation: H	factor congruence coefficients comparing the Iranian structure to the American normative structure N: .93, E: .93, O: .72, A: .93, C: .95, total congruence coefficient of .90 factor congruence coefficients for randomised culture clusters compared to the American normative structure: 1: .95 to .98	L	N/A	U	N/A	U	N/A	U	N/A	N/A	N/A	Total N = 12122 51 cultures using translations into Indo-European, Hamito-Semitic, Sino-Tibetan, Daic, Uralic, Malayo-Polynesian, Dravidian, and Altaic languages.	Swiss National Science Foundation Grant Agency of the Czech Republic UKM Fundamental Research Grant Robert R. McCrae receives royalties from the Revised NEO Personality Inventory
	McCrae RR, Terracciano A, and Personality Profiles of Cultures Project (2005) Universal features of personality traits from the observer’s perspective: data from 50 cultures. Journal of Personality and Social Psychology 88(3): 547–561.	Full scale	average coefficient alpha N: .90 E: .90 O: .88 A: .92 C: .94 Nigeria low alpha coefficients: N: .61 E: .73 O: .25 A: .63 C: .78 Morocco low alpha coefficients N: .54 E: .57 O: .58 A: .66 C: .82 Openness low in some nations: India = .59 Malaysia = .59 Botswana = .61 Ethopia = .60 Uganda = .68	H	N/A	N/A	U	N/A	U	collaborators modified the first-person version to create a third-person version. Translation in back-translation methods: translated by native, bilingual psychologists; back-translations reviewed by test authors (content experts), modifcations made "as needed" PCA	Translation: H	Standardized data within each culture and combined sample: 5-factors replicated factor congruence coefficients (to the American normative target) ranging from .96 to .98 Factor congruence for observer-rated reports: N: .98 E: .97 O: .97 A: .97 C: .97	L	N/A	U	N/A	U	N/A	U	N/A	N/A	N/A	N = 11985 52 cultures Subsample data in Table 1, pg 549 using translations into Indo-European, Hamito-Semitic, Sino-Tibetan, Daic, Uralic, Malayo-Polynesian, Dravidian, and Altaic languages.	Swiss National Science Foundation Turkish Academy of Sciences RGC Direct Allocation Grants UKM Fundamental Research Grant Robert R. McCrae receives royalties from the Revised NEO Personality Inventory
	Yamagata S, Suzuki A, Ando J, et al. (2006) Is the genetic structure of human personality universal? A cross-cultural twin study from North America, Europe, and Asia. Journal of Personality and Social Psychology 90(6): 987–998.	Full scale	N/A	U	N/A	N/A	U	N/A	U	used existing translated measures	—	Congruence coefficients across countries Phenotypic: C-G / C-J / G-J N: .98 / .97 / .97 E: .98 / .98 / .97 O: .98 / .96 / .97 A: .99 / .97 / .97 C: .99 / .97 / .97 Genetic: C-G / C-J / G-J N: .97 / .96 / .96 E: .95 / .93 / .96 O: .96 / .96 / .95 A: .92 / .86 / .94 C: .96 / .96 / .93 Environmental: C-G / C-J / G-J N: .96 / .96 / .96 E: .95 / .95 / .95 O: .93 / .92 / .93 A: .93 / .94 / .93 C: .94 /…	L	N/A	U	N/A	U	N/A	U	N/A	N/A	N/A	Canada (English), N = 250 MZ and 203 DZ twin pairs Germany (German), N = 531 MZ and 275 DZ twin pairs Japan (Japanese), N = 428 MZ and 223 DZ twin pairs	Japan Society for the Promotion of Science
	Church AT, Katigbak MS, Miramontes LG, et al. (2007) Culture and the behavioral manifestations of traits: An application of the act frequency approach. European journal of personality 21(4): 389–417.	Full scale	α reliability estimates ranges: .87 to .89 (US) .79 to .91 (Philippines)	H	N/A	N/A	U	N/A	U	used existing translated measures	—	N/A	U	US / Philippines Correlations with Behaviour Questionnaire (frequency of actions typical of each personality trait N: N actions (.74**/.57**) E: E actions (.64**/.49**) O: O actions (.48**/.22**) A: A actions (.55**/.49**) C: C actions (.57**/.62**)	M	N/A	U	N/A	U	supported	partial	N/A	US (English), N = 176 Philipinnes (Tagalog), N = 172	National Institute of Health grant
	McCrae RR, Martin TA, Hrebícková M, et al. (2008) Personality trait similarity between spouses in four cultures. Journal of Personality 76(5): 1137–1164.	Full scale	N/A	U	N/A	N/A	U	Interrater (married couples) US sample .34 to .68, all p<.001, Mdn=.50. Czech sample .34 to .64 (all p<.001, Mdn=.48) Russian sample .37 to .62 (all p<.001, Mdn=.44)	L	existing authorized and validated translations of the NEO-PI-R	—	N/A	U	N/A	U	N/A	U	N/A	U	N/A	N/A	N/A	US (English), N = 394 Russia (Russian), N = 634 Czech Republic (Czech), N = 264	Intramural Research Program, NIH, National Institute on Aging Institute of Psychology, Academy of Sciences of the Czech Republic Borderline Personality Disorder Research Foundation; Spinozapremie; CNCR (Centre Neurogenetics/Cognition Research); Center for Medical Systems Biology (NWO Genomics); Twin-family Database for Behavior Genetics and Genomics Studies Robert R. McCrae receives royalties fro…
	Church AT, Katigbak MS, Reyes JAS, et al. (2008) Prediction and cross-situational consistency of daily behavior across cultures: Testing trait and cultural psychology perspectives. Journal of Research in Personality 42(5): 1199–1215.	Full scale	α reliability estimates ranges: .85 to .93 (US) .75 to .90 (Philippines)	H	N/A	N/A	U	N/A	U	Previously translated version for Tagalog (Filipino) version (standard back-translation)	—	N/A	U	N/A	U	N/A	U		U	N/A	N/A	N/A	US (English), N = 80 Philippines (Tagalog), N = 82	National Institute of Health grant
	Rossier J and Rigozzi C (2008) Personality disorders and the five-factor model among French speakers in Africa and Europe. The Canadian Journal of Psychiatry 53(8). SAGE Publications Inc: 534–544.	Full scale	Africa/Switzerland/North Africa/West Africa/Central Africa/Mauritius Median: 0.80 / 0.89 N: 0.81/ 0.92/ 0.82/ 0.78/ 0.78/ 0.89 E: 0.76/ 0.86/ 0.79/ 0.73/ 0.66/ 0.84 O: 0.72/ 0.88/ 0.79/ 0.65/ 0.61/ 0.80 A: 0.80/ 0.89/ 0.83/ 0.77/ 0.78/ 0.86 C: 0.87/ 0.91/ 0.87/ 0.85/ 0.85/ 0.91 *Africa = four African regions combined	H	N/A	N/A	U	N/A	U	existing scale	—	N/A	U	N/A	U	N/A	U	N/A	U	N/A	N/A	N/A	Switzerland (n = 697) Algeria (n = 202) Tunisia (n = 240) Benin (n = 209), Burkina Faso (n = 245), Mali (n = 240), Senegal (n = 238) Democratic Republic of Congo (n = 187) the Republic of Congo (n = 217) Mauritius (n = 236) French version completed by all participants	Swiss National Science Foundation
	De Fruyt F, De Bolle M, McCrae RR, et al. (2009) Assessing the universal structure of personality in early adolescence: The NEO-PI-R and NEO-PI-3 in 24 cultures. Assessment 16(3). SAGE Publications Inc: 301–311.	Full scale *comparison of PI-R and PI-3	median alpha of all subscales across 24 cultures > .80 <.80 openness Peru: .72 openness Japan: .76 openness Thailand: .75 openness Hong Kong: .79 extraversion Uganda: .78 <.70 openness Uganda: .65 openness US: .65 <.60 openness Malaysia: .45	H	N/A	N/A	U	N/A	U	standard translation by native speakers who were collaborators of the study - independent back translation of scales (examined by test author - content expert), PCA	Translation: H	N/A	U	N/A	U	N/A	U	N/A	U	N/A	N/A	N/A	N = 5510 24 cultures and 18 languages *Table 1, page 303 has sample characteristics	grant agency of the Czech Republic NIH Intramural Research Program, National Institute on aging Robert R. McCrae and Paul T. Costa, Jr., receive royalties from the NeO-PI-R
	McCrae RR, Terracciano A, De Fruyt F, et al. (2010) The validity and structure of culture-level personality scores: Data from ratings of young adolescents. Journal of Personality 78(3): 815–838. *same data as De Fruyt et al. (2009)	Full scale	N/A	U	N/A	N/A	U	Median ICC = .89	H	existing data used	—	N/A	U	N/A	U	N/A	U	N/A	U	N/A	N/A	N/A	N = 5510 24 cultures and 18 languages	grant agency of the Czech Republic NIH Intramural Research Program, National Institute on aging Robert R. McCrae and Paul T. Costa, Jr., receive royalties from the NeO-PI-R
	Allik J, Realo A, Mõttus R, et al. (2009) Personality traits of Russians from the observer’s perspective. European Journal of Personality 23(7). SAGE Publications Ltd: 567–588.	Full scale	Mean alpha: .89 Median alphas across regions N: α = .84, E: α = .91, O: α = .85, A: α = .91, C: α = .94 *alphas for each region are reported in Table 3 of paper	H	N/A	N/A	U	N/A	U	used existing, validated translated version observer version was phrased in the third person	—	Observer version: PCA supported five factors with all items except 1 openness item loading onto their expected factors Congruence coefficients: N: 0.96 E: 0.96 O: 0.95 A: 0.96 C: 0.96 *Factor congruence coefficients reported in Table 3 for all regions, all regions average ≥ .90	L	N/A	U	N/A	U	N/A	U	N/A	N/A	N/A	N = 7065 Russia: 33 regions of Russia Russian version	Estonian Ministry of Science and Education Estonian Science Foundation Intramural Research Program of the NIH, National Institute on Aging Robert R. McCrae receives royalties from the NEOPI-R
	Allik J, Realo A, Mõttus R, et al. (2010) How people see others is different from how people see themselves: A replicable pattern across cultures. Journal of Personality and Social Psychology 99(5). US: American Psychological Association: 870–882.	Full scale	N/A	U	N/A	N/A	U	Rank-order correlation between self-ratings and observer-ratings The average self– other agreement was reasonably high (median = .43, p = .018) The highest self– other agreement was found on the subscales E3: Assertiveness (.56), O2: Aesthetics (.56), and E5: Excitement Seeking (.55). A relatively low self– other agreement was found in the ratings of C1: Competence (.32), A1: Trust (.36), and N5:…	U	existing scale	—	N/A	U	N/A	U	N/A	U	N/A	U	N/A	N/A	N/A	Study 1 Belgium (n = 345), Czech Republic (n = 811), Estonia (n = 218), and Germany (n = 304) Study 2: 29 countries or cultural groups	Estonian Ministry of Science and Education Grant Estonian Science Foundation Grant Grant Agency of the Czech Republic Grant
	McCrae RR, Terracciano A, De Fruyt F, et al. (2010) The validity and structure of culture-level personality scores: Data from ratings of young adolescents. Journal of Personality 78(3): 815–838. *same data as De Fruyt et al. (2009)	Full scale	N/A	U	N/A	N/A	U	Mdn ICC = .89 .90 N1: Anxiety .79 N2: Angry Hostility .86 N3: Depression .77 N4: Self-Consciousness .87 N5: Impulsiveness .90 N6: Vulnerability .90 E1: Warmth .84 E2: Gregariousness .76 E3: Assertiveness .89 E4: Activity .91 E5: Excitement Seeking .81 E6: Positive Emotions .91 O1: Fantasy .90 O2: Aesthetics .90 O3: Feelings .88 O4: Actions .84 O5: Ideas .92 O6: Values .90 A1: Trust .82 A2: Straig…	H	PCA	—	Factor congruence with American normative factor structure .93 (N) .88 (E) .47 (O) .86 (A) .88 (C)	L	Convergent: Observer ratings median r = .50 Self-report median r = .48	M	N/A	U	N/A	U	N/A	N/A	N/A	N = 5510 24 cultures and 18 languages	Robert R. McCrae and Paul T. Costa, Jr., receive royalties from the NeO-PI-R Intramural Research Program of the NIH, National Institute on Aging Grant Agency of the Czech Republic
	Allik J, Realo A, Mõttus R, et al. (2011) Personality profiles and the “Russian soul”: Literary and scholarly views evaluated. Journal of Cross-Cultural Psychology 42(3). SAGE Publications Inc: 372–389.	Full scale *Observer rating version used *included 15 new Emic Russian personality items	N/A	U	N/A	N/A	U	N/A	U	previous version of Russian NEO-PI-R used Emic items selected via a search in Russian literary and scholarly texts	—	N/A	U	N/A	U	N/A	U	New items intended to capture distinctive, emic aspects of Russian personality provided no new information beyond the familiar Big Five dimensions.	L	N/A	N/A	N/A	N = 7065 Russia (Russian)	Estonian Ministry of Science and Education Estonian Science Foundation Intramural Research Program of the NIH, National Institute on Aging. Robert R. McCrae receives royalties from the NEO PI-R.
	Church AT, Alvarez JM, Mai NTQ, et al. (2011) Are cross-cultural comparisons of personality profiles meaningful? Differential item and facet functioning in the Revised NEO Personality Inventory. Journal of Personality and Social Psychology 101(5): 1068–1089.	Full scale	mean αs across all 30 facets were .71 in the United States (Mdn α .70), .61 in the Philippines (Mdn α .64), and .60 in Mexico (Mdn α .62).	L	N/A	N/A	U	N/A	U	existing scale	—	N/A	U	N/A	U	N/A	U	N/A	U	supported	DIF in loadings and intercepts	not	US (English), n = 261 Philipinnes (Tagalog), n = 268 Mexico (Spanish), n = 775	National Institute of Mental Health Grant National Science Foundation Grant
	Zecca G, Verardi S, Antonietti J-P, et al. (2013) African cultures and the five-factor model of personality: Evidence for a specific pan-African structure and profile? Journal of Cross-Cultural Psychology 44(5). SAGE Publications Inc: 684–700.	Full scale	Five facets α: Sweden: .87 to .92 (Mdn = .90) North Africa: .79 to .88 (Mdn = .82) West Africa: .67 to .86 (Mdn = .78) Central Africa: .61 to .85 (Mdn = .77) Mauritius: .80 to .91 (Mdn = .86)	H	N/A	N/A	U	N/A	U	PCA	—	Congruence coefficients for five facets ranged from .89 to .96. (when Burkinabè used as target) and .88 to .96 when Swiss matrix used as target	L	N/A	U	N/A	U	N/A	U	supported	supported	not	Switzerland (n = 1787) Burkinabè (n = 717) Algeria (n = 203) Tunisia (n = 240) Benin (n = 210), Mali (n = 240), Senegal (n = 238) Democratic Republic of Congo (n = 220) the Republic of Congo (n = 187) Mauritius (n = 236) French version completed by all participants	No financial support received
	Ispas D, Iliescu D, Ilie A, et al. (2014) Exploring the cross-cultural generalizability of the five-factor model of personality: The Romanian NEO PI-R. Journal of Cross-Cultural Psychology 45(7). SAGE Publications Inc: 1074–1088.	Full scale	N: α = .91 E: α = .85 O: α = .83 A: α = .85 C: α = .90	H	N: .79 E: .83 O: .83 A: .78 C: .73	2 weeks	M	Self-other agreeement N: .46 E: .42 O: .44 A: .44 C: .50	U	Followed International Testing Commission (2008) guidelines: extant measures, mulitple rounds of back-translation, experts (psychologists), reviewed by test author (content expert). Pilot studies, PCA, CFA, ESEM	Translation: H	Facet congruence coefficients > .90 for all items except A3, E6 (both .89), O4 (.86) and O6 (.81) CFA: CFI: .77 RMSEA: .088 *factor loadings typically moderate (i.e., [.50,.70]) ESEM: CFI: .92 RMSEA: .049 *factor loadings for E, O, & A typically low (i.e., [.30,.50]) *factor loadings for N varied from .31 to .81 *factor loadings for C typically moderate (i.e., [.50,.70])	M (for ESEM) L (for CFA)	correlations with corresponding factors of BFQ/BFA all .54 < r < .64	M	Age correlated negatively with N (r = −.07, p< .01), E (r = −.17, p< .001), and O (r = −.15, p< .001) and positively with A (r = .25, p< .001) and C (r = .15, p< .001).	L	N/A	U	N/A	N/A	N/A	Romania (Romanian) Sample 1 n = 2200 Sample 2 n = 126 Sample 3 n = 88 Sample 4 n = 323 Sample 5 n = 122	No financial support received
	De Bolle M, De Fruyt F, McCrae R, et al. (2015) The emergence of sex differences in personality traits in early adolescence: A cross-sectional, cross-cultural study. Journal of Personality and Social Psychology 108: 171–185.	Full scale	N/A	U	N/A	N/A	U	N/A	U	existing scale	—	N/A	U	N/A	U	N/A	U	N/A	U	supported	supported for all except O	supported for all except O *full uniqueness invariance supported for N, A, and C	N = 4850 23 cultures	National Research Foundation – Flanders Intramural Research Program of the National Institutes of Health, National Institute on Aging Estonian Ministry of Education and Science Czech Science Foundation Institute of Psychology, Academy of Sciences of the Czech Republic Robert R. McCrae and Paul T. Costa, Jr., receive royalties from the NEO Inventories. Jean-Pierre Rolland receives royalties for NE…
	Laher S (2015) Exploring the utility of the CPAI-2 in a South African sample: Implications for the FFM. Personality and Individual Differences 81. Dr. Sybil Eysenck Young Researcher Award: 67–75.	Full scale	N: α = .91, E: α = .89, O: α = .87, A: α = .87, C: α = .92	H	N/A	N/A	U	N/A	U	EFA to investigate NEO and CPAI combined	—	FA incdicated an 8-factor model which authors argue supports the FFM and CPAI Interpersonal Relatedness factor	L	N/A	U	N/A	U	N/A	U	N/A	N/A	N/A	South Africa (English), N = 425	Not stated
	Gallego S, Mezquita L, Moya-Higueras J, et al. (2018) Contribution of the five factors of personality and peers on adolescent alcohol use: A cross-national study. The Spanish Journal of Psychology 21: E58.	Full scale	Scottish sample: N: α = .85 E: α = .85 O: α = .77, A: α = .85, C: α = .88 Spanish sample: N: α = .88, E: α = .85, O: α = .82, A: α = .82, C: α = .91	H	N/A	N/A	U	N/A	U	used existing translated versions	—	N/A	U	N/A	U	N/A	U	N/A	U	N/A	N/A	N/A	Scotland (English), n = 120 Spain (Spanish), n = 221	Not stated
	Lui PP, Samuel DB, Rollock D, et al. (2020) Measurement invariance of the five factor model of personality: Facet-level analyses among Euro and Asian Americans. Assessment 27(5). SAGE Publications Inc: 887–902.	Full scale	alpha Euro-American / Asian-American N: .80 / .84 E: .79 / .76 O: .69 / .73 A: .78 / .73 C: .86 / .83 *facet level alphas also reported	M	N/A	N/A	U	N/A	U	ESEM, E-CFA	M	Full sample: χ2(295) = 1090.32, CFI = .91, RMSEA = .06 (90% CI = .05, .06), SRMR = .03 EA sample: χ2(295) = 710.84, CFI = .92, RMSEA = .06 SRMR = .03 AA sample: χ2(295) = 790.80, CFI = .89, RMSEA = .06 SRMR = .04 *factor loadings not reported	M			N/A	U	N/A	U	supported	partial	partial	N = 847 US ethnic groups: Euro Americans (n = 418) and Asian Americans (n = 429)	American Psychological Foundation and American Psychological Association
	Mõttus R, Sinick J, Terracciano A, et al. (2019) Personality characteristics below facets: A replication and meta-analysis of cross-rater agreement, rank-order stability, heritability, and utility of personality nuances. Journal of Personality and Social Psychology 117(4): e35–e50.	Full scale	N/A	U	N/A	N/A	U	Cross-rater correlations (in Czech data only) median r = .13	U	used existing translated versions	—	N/A	U	N/A	U	N/A	U	N/A	U	N/A	N/A	N/A	Australia (English) n = 866 Canada (English) n = 900 Czech Republic (Czech) n = 709 Denmark (Danish) n = 1190 Japan (Japanese) n = 1286 United States (English) n = 1336	Danish Medical Research Council Aging of theNational Institutes of Health Award Czech Academy of Sciences Czech Science Foundation Deutsche Forschungsgemeinschaf QIMR Berghofer fellowship National Health and Medical Research Council (NHMRC, Australia)
	Milovanović I, Mitrović D, Branovački B, et al. (2023) Personality traits and perception of parenting: The comparative twin study from Germany and Serbia. International Journal of Psychology 58(4): 396–405.	Full scale	Serbian sample: N: α = .83, E: α = .85, O: α = .77, A: α = .72, C: α = .85 German sample: N: α = .92, E: α = .89, O: α = .88, A: α = .85, C: α = .89	H	N/A	N/A	U	N/A	U	used existing translated versions	—	N/A	U	N/A	U	Moderate correlations with BEQ Support: N, E, A, C BEQ Organisation : E, O, C	M	N/A	U	supported	supported	supported *strict invariance supported	Serbia (Serbian), 188 twin pairs Germany (German), 394 twin pairs	Science Fund of the Republic of Serbia German Research Foundation (DFG)
NEO-FFI
	Ward C, Leong C-H and Low M (2004) Personality and sojourner adjustment: An exploration of the big five and the cultural fit proposition. Journal of Cross-Cultural Psychology 35(2). SAGE Publications Inc: 137–151.	Full scale	alpha Australians / Singaporeans (in Australia) N: .77 / .80 E: .73 / .76 O: .79 / .68 A: .70 / .59 C: .82 / .83 alpha Australians / Singaporeans (in Singapore) N: .87 / .81 E: .80 / .73 O: .72 / .55 A: .68 / .69 C: .84 / .82	M (A/S in Australia) M (A/S in Australia) M (Australians) M (Singaporeans)	N/A	N/A	U	N/A	U	existing scale	—	N/A	U	N/A	U	Adjustment Outcomes in Singaporean Students in Australia Factor: Depression (Social Difficulty) Neuroticism .49** (.29** ) Extraversion –.24**( –.22* ) Openness –.06 (–.15 ) Agreeableness –.29** (–.19* ) Conscientiousness –.36** (–.23**) Adjustment Outcomes in Australian Sojourners in Singapore Factor: Depression (Social Difficulty) Neuroticism .59** (.36**) Extraversion –.21**( –.20**) Openness …	M	N/A	U	N/A	N/A	N/A	Australia: Australians in Australia (n= 139) and Singaporeans in Australia (n = 165) Singapore: Australians in Singapore (n = 244) and Singaporeans in Singapore (n = 671) English	National University of Singapore
	Schrier AC, de Wit MAS, Krol A, et al. (2013) Similar associations between personality dimensions and anxiety or depressive disorders in a population study of Turkish-Dutch, Moroccan-Dutch, and native Dutch subjects. The Journal of Nervous and Mental Disease 201(5): 421.	Full scale	native Dutch / Turkish-Dutch / Moroccan-Dutch : N: α = .86 / .57 / .83 E: α = .85 / .65 / .74 O: α = .70 / .51 / .57 A: α = .68 / .58 / .51 C: α = .77 / .74 / .69 (median = .74)	M	N/A	N/A	U	N/A	U	Original Dutch version used Back-translation method for Turkish and Moroccan Arabic 40% or more items were incomplete for 7% of participants from the Moroccan-Dutch sample, it was inndicated that these items were difficult for the participants to understand	—	N/A	U	N/A	U	found the same associations between high neuroticism and low extraversion, agreeableness, and conscientiousness with anxiety or depressive symptoms/disorders in non-Western immigrants as native Dutch	U	N/A	U	N/A	N/A	N/A	Dutch ethnocultural groups: native Dutch (n = 321), Turkish-Dutch (n = 213), and Moroccan-Dutch (n = 191) (Dutch, Turkish, Moroccan Arabic)	Municipal Health Service Amsterdam Arkin, GGZ InGeest, and de Meren Institute for Mental Health Care
	Becerra-García JA, García-León A and Egan V (2013) A cross-cultural comparison of criminological characteristics and personality traits in sexual offenders against children: Study in Spain and the United Kingdom. Psychiatry, Psychology and Law 20(3). Routledge: 344–352.	Full scale	UK: E (α = 0.74), N (α = 0.87), O (α = 0.72) C (α = 0.84) A (α = 0.74) Spain: E (α = 0.81), N (α = 0.82), O (α = 0.76) C (α = 0.81) A (α = 0.71)	M	N/A	N/A	U	N/A	U	existing scale	—	N/A	U	N/A	U	N/A	U	N/A	U	N/A	N/A	N/A	UK (English), N = 76 Spain (Spanish), N = 36	Not stated
	Jafari R, Baziar M, Bleek B, et al. (2015) Personality attributes of Iranian people who stutter. Journal of Communication Disorders 58: 119–125.	Full scale	alphas Iran PWS/ Iran control / German control N: .79 / .72 / .87 E: .72 / .68 / .81 O: .42 / .39 / .72 A: .60 / .63 / .78 C: .78 / .75 / .88 PWS = people who stutter	M	N/A	N/A	U	N/A	U	existing scale	—	N/A	U	N/A	U	N/A	U	N/A	U	N/A	N/A	N/A	Iran (Persian), N = 204 Germany (German), N = 106	German Research Foundation
	Melchers MC, Li M, Haas BW, et al. (2016) Similar personality patterns are associated with empathy in four different countries. Frontiers in Psychology 7: 290.	Full scale	China: E (α = 0.70), N (α = 0.86), O (α = 0.61) C (α = 0.80) A (α = 0.65) Germany: E (α = 0.78), N (α = 0.87), O (α = 0.72) C (α = 0.86) A (α = 0.71) Spain: E (α = 0.81), N (α = 0.84), O (α = 0.66) C (α = 0.86) A (α = 0.72) USA: E (α = 0.83) N (α = 0.84) O (α = 0.66) C (α = 0.86) A (α = 0.72) Total sample: E (α = 0.74) N (α = 0.83) O (α = 0.69) C (α = 0.84) A (α = 0.69)	M	N/A	N/A	U	N/A	U	Used existing translated versions, but had native speakers assess and retranslate into English to test translation of items	—	N/A	U	N/A	U	partial correlations with empathy: IRI scale: fantasy / perspective-taking / empathic concern / personal distress E: .07* / .12*** / .15*** / -.17*** N: .19*** / -.15*** / .07* / .55*** O: .24*** / .20*** / .09** / -.06 C: -.02 / .24*** / .14*** / -.20*** A: .02 / .33*** / .35*** / -.04 EQ scale E: .31*** N: -.15*** O: .25*** C: .41*** A: .47***	M	N/A	U	N/A	N/A	N/A	China (Chinese), N = 438 Germany (German), N = 304 Spain (Spanish), N = 62 USA (English), N = 92	Heisenberg grant of the the German Research Foundation (DFG)
	Sindermann C, Li M, Sariyska R, et al. (2016) The 2D:4D-ratio and neuroticism revisited: Empirical evidence from Germany and China. Frontiers in Psychology 7. Frontiers.	Full scale	China: E (α = 0.70), N (α = 0.84), O (α = 0.55) C (α = 0.64) A (α = 0.59) Germany: E (α = 0.79), N (α = 0.85), O (α = 0.76) C (α = 0.85) A (α = 0.79)	M	N/A	N/A	U	N/A	U	existing scale	—	N/A	U	N/A	U	significant correlations with 2D:4D-Ratio of hands Whole sample N: whole sample left hand (.11*) | Females left (.17**) | Females right (.15**) Chinese sample N: Females left hand (.42**)	L	N/A	U	N/A	N/A	N/A	Germany (German), N = 370 China (Chinese), N = 448	German Research Foundation
	Klimstra TA, Noftle EE, Luyckx K, et al. (2018) Personality development and adjustment in college: A multifaceted, cross-national view. Journal of Personality and Social Psychology 115(2). US: American Psychological Association: 338–361.	Full scale	alphas Sample 1: T1 / T2 N: .84 / .85 E: .84 / .81 O: .77 / .75 A: .77 / .78 C: .79 / .83 Sample 2 T1 / T2 / T3 / T4 N: .87 / .88 / .89 / .89 E: .81 / .82 / .80 / .81 O: .71 / .72 / .75 / .73 A: .69 / .70 / .71 / .71 C: .79 / .82 / .84 / .84	H	Sample 1 T1:T2 N r = .54 E r = .71 O r = .70 A r = .49 C r = .63 Sample 2 T1:T2 / T2:T3 / T3:T4 / T1:T4 N: .81 / .83 / .77 / .68 E: .87 / .83 / .85 / .78 O: .89 / .85 / .95 / .96 A: .74 / .82 / .79 / .74 C: .86 / .84 / .82 / .83	Sample 1 4 years Sample 2 1 year between each 'wave'	M (rank-order stability?)	N/A	U	existing scale	—	metric and partial scalar invariance for NEO-BFI for longitudinal MI	U	N/A	U	N/A	U	N/A	U	N/A	N/A	N/A	US (English), N = 295 Belgium (Dutch), N = 485	The Character Project Wake Forest University the John Templeton Foundation
	Smederevac S, Mitrović D, Sadiković S, et al. (2020) Hereditary and environmental factors of the Five-Factor Model traits: A cross-cultural study. Personality and Individual Differences 162: 109995.	Full scale	alphas Croatian / German / Serbian N: .81 / .81 / .78 E: .72 / .72 / .69 O: .57 / .67 / .69 A: .66 / .75 / .68 C: .81 / .78 / .76	M	N/A	N/A	U	N/A	U	existing scale	—	N/A	U	N/A	U	N/A	U	N/A	U	N/A	N/A	N/A	Croatia (Croatian), N =105 MZ and 234 DZ twin pairs Germany (German), N = 737 MZ and 396 DZ twin pairs Serbia (Serbian), N = 179 MZ and 92 DZ twin pairs	Ministry of Education, Science, and Technological Development of Republic of Serbia the German Research Foundation (DFG)
	Megreya AM, Alrashidi M and Al-Dosari NF (2023) Evaluating self-reported psychopathy and associations with personality traits outside the WERID countries: evidence from two Arabic speaking Middle Eastern countries. Mental Health, Religion & Culture 26(4). Routledge: 347–360.	Full scale	Alphas: Neuroticism: .81 Extraversion: .71 Agreeableness: .79 Conscientiousness: .85	H	N/A	N/A	U	N/A	U	used exisitng Arabic version	—	N/A	U	N/A	U	Correlations with Primary Psychopathy / Secondary Psychopathy / Egocentricity / Callousness / Antisocial .455 / .654 / .461 / .247 / .635 (Neuroticism) -.302 / -.361 / -.232 / -.345 / -.277 (Extraversion) -.639 / -.629 / -.595 / -.470 / -.593 (Agreeablenes) -.368 / -.491 / -.284 / -.457 / -.365 (Conscientiousness) all sig. at p < .01	H	N/A	U	N/A	N/A	N/A	N = 850 Egypt (n = 400) and Kuwait (n = 450) Arabic version	Qatar National Library funded open access

## Sheet: IPIP
Measure	Papers	Scale, subscales, or items	Internal Consistency	IC Rating	Test-restest	Time Period	TT Rating	Inter-Rater Reliability	IR Rating	Content Validity	CV Rating	Stuctural Validity	SV Rating	Convergent & Discriminant Validity	HT Rating	Criterion Validity	CrV Rating	Incremental Validity	IV Rating	Configural Invariance	Metric Invariance	Scalar Invariance	Cultures/Languages	Funding
			Reliability coefficient (α, ω)		Correlation	Test-retest time period		ICC or weighted Kappa		Scale development techniques		Fit statistics				Correlation
Mini-International Personality Item Pool (mini-IPIP)
	Martínez-Molina A and Arias VB (2018) Balanced and positively worded personality short-forms: Mini-IPIP validity and cross-cultural invariance. PeerJ 6. PeerJ Inc.: e5542.	Full scale	IPIP α (ω): E: .84 (.84) N: .65 (.67) A: .82 (.85) C: .78 (.80) O: .79 (.81) IPIP - positively worded α (ω): E: .82 (.86) N: .63 (.69) A: .86 (.95) C: .80 (.86) O: .77 (.82)	M/H	N/A	N/A	U	N/A	U	Internation Test Commission guidelines: expert translation (academic expertise in the field), considered linguistic and cultural factors, pilot testing, EFA, ESEM,	Translation: H	five-factor model: RMSEA: .084 CFI: .929 TLI: .864 five factor model with correlated uniqueness allowed: RMSEA: .053 CFI: .973 TLI: .947	L	N/A	U	N/A	U	N/A	U	supported	? Not tested	partial	Chile (Spanish), N = 560 US (English), N = 380	‘‘Fondo Nacional de Desarrollo Científico y Tecnológico’’ of Chile
	Leong FW, Mohd Yasin MA, Muhd Ramli ER, et al. (2019) Validation of the Malay version of mini-IPIP among substance use disorder patients attending methadone clinics in Malaysia. International Journal of Environmental Research and Public Health 16(22). 22. Multidisciplinary Digital Publishing Institute: 4434.	Full scale	Malay version alpha: 0.56	L	N/A	N/A	U	N/A	U	WHO recommended steps of translation: experts, forward and back-translations, extant scales	Translation: H	intial 5-factor model with poor factor loading items removed: CFI/TLI = 0.600/0.472, RMSEA = 0.102, SRMR = 0.132 item parcels for 5 factors with additional factors of correlated uniqueness: CFI/TLI = 0.949/0.831, RMSEA = 0.120, SRMR = 0.038	L	unclear convergent validity with ZKPQ as gold standard appears supported	U	N/A	U	N/A	U	N/A	N/A	N/A	Malaysia (Malay), N = 239	No funding received
	Kuśnierz C, Rogowska AM and Pavlova I (2020) Examining gender differences, personality traits, academic performance, and motivation in Ukrainian and Polish students of physical education: A cross-cultural study. International Journal of Environmental Research and Public Health 17(16). 16. Multidisciplinary Digital Publishing Institute: 5729.	Full scale	Ukrainian: E (α = 0.69), I (α = 0.60), C (α = 0.67) A (α = 0.54) ES (α = 0.57) Polish not reported?	L	N/A	N/A	U	N/A	U	existing scale	—	N/A	U	Hypotheses vague, but generally supported Polish students scored higher in ES and E Discussion of how the lack of stability in Ukraine may impact the emotional stability profiles of this population		N/A	U	N/A	U	N/A	N/A	N/A	N = 242 Poland (Polish), n = 224 Ukraine (Ukrainian), n = 200	No funding received
IPIP-NEO
	Kajonius P and Mac Giolla E (2017) Personality traits across countries: Support for similarities rather than differences. PLOS ONE 12(6). Public Library of Science: e0179646.	Full scale	mean Cronbach’s alpha: N =0.90, E=0.89, O =0.81, A=0.85, C=0.90	H	N/A	N/A	U	N/A	U	CFA	—	model fit reported for all 22 countries No fit stats fit "high" criteria (CFI > .95) Majority N & C CFI > .90 All Extraversion and Openness CFI < .90	M	N/A	U	N/A	U	N/A	U	N/A	N/A	N/A	N = 130602 22 countries (all English version)	Not stated
	Kajonius PJ (2017) Cross-cultural personality differences between East Asia and Northern Europe in IPIP-NEO. International Journal of Personality Psychology 3: 1–7.	Full scale	alphas across cultures: N = .88 E = .87 O = .80 A= .83 C = .88	H	N/A	N/A	U	N/A	U	multi-group confirmatory factor analysis for MI testing	—	N/A	U	N/A	U	N/A	U	N/A	U	supported	supported	supported for N, E, and C	N = 23268 12 countries in East Asia and Northern Europe (all English version)	No funding received
	Mac Giolla E and Kajonius PJ (2019) Sex differences in personality are larger in gender equal countries: Replicating and extending a surprising finding. International Journal of Psychology 54(6): 705–711.	Full scale	mean alphas Neuroticism = .90, Extraversion = .89, Openness = .81, Agreeableness = .85, Conscientiousness = .90	H	N/A	N/A	U	N/A	U	CFA	—	same data as Kajonius and Mac Giolla (2017) model fit reported for all 22 countries No fit stats fit "high" criteria (CFI > .95) Majority N & C CFI > .90 All Extraversion and Openness CFI < .90	M	N/A	U	N/A	U	N/A	U	N/A	N/A	N/A	N = 130602 22 countries (all English version)	Not stated
	Achaa-Amankwaa P, Olaru G and Schroeders U (2021) Coffee or tea? Examining cross-cultural differences in personality nuances across former colonies of the British Empire. European Journal of Personality 35(3). SAGE Publications Ltd: 383–397.	IPIP-NEO-300	not reported	U	N/A	N/A	U	N/A	U	existing scale	—	N/A	U	N/A	U	N/A	U	N/A	U	not supported	N/A	N/A	N = 9110 10 countries (all sub sample n = 911): Australia, Canada, India, Malaysia, New Zealand, the Philippines, Singapore, South Africa, the UK, and the USA. All English version	No funding received
50-item IPIP
	Mlačić B and Goldberg LR (2007) An analysis of a cross-cultural personality inventory: The IPIP big-five factor markers in Croatia. Journal of Personality Assessment 88(2). Routledge: 168–177.	100-item and 50-item versions	100-item alphas self report (peer rating) Average: .91 (.90) E: .93 (.92) A: .87 (.91) C: .92 (.93) EI: .92 (.90) I: .87 (.88) 50-item alphas self report (peer rating) Average: .83 (.83) E: .87 (.85) A: .79 (.83) C: .81 (.83) EI: .88 (.84) I: .79 (.80)	H	N/A	N/A	U	congruence coefficients 100 item (50 item): E: .98 (.97) A: .68 (.95) C: .98 (.98) EI: .97 (.98) I: .96 (.96)	L	extant scales, content experts, language experts, independent translation (with near indenticalness (90% of items) with differences being a case of different word order or stylistic choices by translators), back-translation, PCA	Translation: H	PCA supported five factor structure in both 100-item and 50-item and in both self-report and peer ratings		convergent validity between Self and Peer factors .40 < r < .70 mean r = .55 (.50) convergent validity with 50 transparent Bipolar Rating Scales (50-BRS): mean r = .67 > .70 for E (both lengths and self and peer) > .70 100-item self C and ES > .40 everything else		N/A	U	N/A	U	N/A	N/A	N/A	N = 519 Croatia (Croatian)	Ministry of Science, Education, and Sports in Croatia National Institute of Mental Health, U.S. Public Health Service
	Zheng L, Goldberg LR, Zheng Y, et al. (2008) Reliability and concurrent validation of the IPIP Big-Five factor markers in China: Consistencies in factor structure between Internet-obtained heterosexual and homosexual samples. Personality and Individual Differences 45(7): 649–654.	100-item and 50-item versions	20-item IPIP: Heterosexual / Homosexual Extraversion: .90 / .89 Agreeableness: .83 / .81 Conscientiousness: .89 / .87 Emotional stability: .93 / .91 Intellect: .86 / .85 10-item IPIP: Heterosexual / Homosexual Extraversion: .90 / .89 Agreeableness: .83 / .81 Conscientiousness: .89 /.87 Emotional stability: .93 / .91 Intellect: .86 / .85	H	N/A	N/A	U	N/A	U	Mandarin Chinese version translated by expert, and back-translated PCA	Translation: M	PCA supported five factor structure in both 100-item and 50-item Congruence coefficients: 100-items - 50-items Extraversion: .97 / .98 Agreeableness: .94 / .93 Conscientiousness: .97 / .98 Emotional stability: .98 / .93 Intellect : .96 / .95		Correlations with BFI FFM factors: 100-items / 50-items E : E: r = .75 / .72 A: A: r = .58 / .47 C: C: r = .71 / .67 N: ES: r = -.72 / -.70 O: I: r = .61 / .59 * all sig at p < .01 Joint PCA of IPIP and BFI supported FFM with all factor loadings on expected factors ≥ .74		N/A	U	N/A	U	N/A	N/A	N/A	N = 1070 China (Mandarin)	Key National Discipline of Basic Psychology, Southwest University in China National Institute on Aging, National Institutes of Health, US Public Health Service
	Stankov L and Lee J (2009) Dimensions of cultural differences: Pancultural, ETIC/EMIC, and ecological approaches. Learning and Individual Differences 19(3). Large-scale Cross-cultural Studies of Cognitive and Noncognitive Constructs: 339–354.	50-item version	alphas across cultures: N = .81 E = .81 O = .78 A= .75 C = .75	M	N/A	N/A	U	N/A	U	Multilevel Structural Equation Model	—	N/A	U	N/A	U	N/A	U	N/A	U	N/A	N/A	N/A	N = 2029 8 "society clusters": Latin Europe, Germanic Europe, Eastern Europe, Latin America, Sub-Saharan Africa, Middle East, Southern Asia, Confucian Asia, Anglo	Educational Testing Service (ETS) Air Force Research Laboratory
	Zalaf A and Egan V (2020) Attitudes to animals in Cyprus and the UK: Associations with personality, delinquency, and morality. Anthrozoös 33(5). Routledge: 629–642.	50-item version	Alphas combined sample E: .86 ES: .86 C: .79 I: .75 A: .80	H	N/A	N/A	U	N/A	U	existing language versions of the scale	—	N/A	U	N/A	U	Agreeableness and deliquency: r = –0.28 (p<.001) Agreeableness and morality: r = 0.24 (p<.001) Conscientiousness and morality: r = 0.14 (p<.001) Agreeableness and positive attitude towards animals: r = 0.27 (p<.001) Conscientiousness and positive attitude towards animals: r = 0.14 (p<.001)	M	N/A	U	N/A	N/A	N/A	UK (English), N = 227 Cyprus (Greek), N = 299	No funding received
	Athota VS, Budhwar P and Malik A (2020) Influence of personality traits and moral values on employee well-being, resilience and performance: A cross-national study. Applied Psychology 69(3): 653–685.	50-item version	alpha coefficient Australia/India E = .88 N = .86	H	N/A	N/A	U	N/A	U	existing scale	—	N/A	U	N/A	U	extraversion correlated with (Australia/India): SVS benevolence = -.25, p < .05 / - SVS achievement = .18, p < .01 / - SVS power = .31, p < .01 / - MFQ harm/care = -.23, p < .01 / .18, p < .01 MFQ fairness/reciprocity = -.25, p < .01 / - Resilence = - / .31, p < .01 neuroticism correlated with (Australia/India): purity/sanctity = - / .20, p < .01 Life satisfaction = - / .12, p < .05 *correlations…	M	N/A	U	N/A	N/A	N/A	Australia N = 195 India N = 257	Not stated

## Sheet: HEXACO
Measure	Papers	Scale, subscales, or items	Internal Consistency	IC Rating	Test-restest	Time Period	TT Rating	Inter-Rater Reliability	IR Rating	Content Validity	CV Rating	Stuctural Validity	SV Rating	Convergent & Discriminant Validity	HT Rating	Criterion Validity	CrV Rating	Incremental Validity	IV Rating	Configural Invariance	Metric Invariance	Scalar Invariance	Cultures/Languages	Funding
			Reliability coefficient (α, ω)		Correlation	Test-retest time period		ICC or weighted Kappa		Scale development techniques		Fit statistics				Correlation
HEXACO-PI
	Lee, K., Ashton, M. C., & de Vries, R. E. (2005). Predicting workplace delinquency and integrity with the HEXACO and five-factor models of personality structure. Human Performance, 18(2), 179–197. https://doi.org/10.1207/s15327043hup1802_4	108-item and 60-item versions	α = Australia/ Canada S1 / Canada S2 / Dutch H: .79 / .86 / .71 / .78 (med = .785) E: .83 / .87 / .77 / .87 (med = .85) eX: .81 / .87 / .83 / .87 (med = .85) A: .84 / .75 / .76 / .77 (med = .765) C: .82 / .88 / .76 / .85 (med = .835) O: .87 / .87 / .72 / .83 (med = .795)	H	N/A	N/A	U	N/A	U	existing scale	—	N/A	U	Correlations between the HEXACO and FFM counterparts AUS / CAD 1 /CAD2 / DUTCH E: -.58 (ES) / .53 (neuroticism) / -.64 (ES) / -.60 (ES) (AVERAGE = .59) eX: .76 / .77 / .85 / .88 (AVERAGE = .82) A: .11 / .61 / .61 / .44 (AVERAGE = .44) C: .71 / .79 / .71 / .76 (AVERAGE = .74) O: .61 / .80 / .65 / .55 (AVERAGE = .65)	M	N/A	U	HEXACO-PI predicted workplace delinquency and overt integrity test scores over and above FFM model scales IPIP-50 item (Goldberg, 1999) AUS (IPIP): ∆R2 = .10 DUTCH (IPIP): ∆R2 = .10 NEO-FFI CAN S1 (NEO-FFI): ∆R2 = .18 BFI-44 CAN S2 (BFI): ∆R2 = .19	H	N/A	N/A	N/A	Australia (n = 106), Canada (n = 179), the Netherlands (n = 128)	Social Sciences and Humanities Research Council of Canada
	Ashton, M. C., Lee, K., de Vries, R. E., Perugini, M., Gnisci, A., & Sergi, I. (2006). The HEXACO model of personality structure and indigenous lexical personality dimensions in Italian, Dutch, and English. Journal of Research in Personality, 40(6), 851–875. https://doi.org/10.1016/j.jrp.2005.06.003	108-item version	α = Italian / Dutch / Canadian H: .79 / .79 / .90 E: .82 / .85 / .91 eX: .84 / .86 / .92 A: .82 / .79 / .91 C: .81 / .84 / .89 O: .81 / .84 / .92	H	N/A	N/A	U	N/A	U	Italian translation: expert translation (original author) Dutch translation: back-translation (independent translators)	Translation: M	N/A	U	N/A	U	Indigenous adjective scale markers of personality factors: Correlations with Indigenous Adjective scales for each corresponding HEXACO factor Italian / Dutch / Canadian HH: .51 / .61 / .58 E: .62 / .68 / .80 eX: .76 / .80 / .87 A: .68 / .79 / .78 C: .79 / .75 / .78 O: .42 / .53 / .65	H	N/A	U	N/A	N/A	N/A	Italy (n = 327), the Netherlands (n = 161) Canada (n = 214)	Social Sciences and Humanities Research Council of Canada
	Wakabayashi A (2014) A sixth personality domain that is independent of the Big Five domains: The psychometric properties of the HEXACO Personality Inventory in a Japanese sample. Japanese Psychological Research 56(3): 211–223.	192-item version	α = H: .88 E: .84 eX: .90 A: .88 C: .87 O: .84	H	N/A	N/A	U			Forward and reverse-translation with bilingual and native-speakers, bilingual psychologist, Principal FA	Translation: H	the majority of the items loaded on their target factor, the resulting six-factor structure corresponded to the HEXACO model	L	convergent correlations for Japanese HEXACO scale with NEO-FFI scale: E: .49 (Neuroticism), (higher with Emotionality Anxiety subscale = .58) eX: .73 (Extraversion) A: .52 (Agreeableness) C: .68 (Conscientiousness) O: .56 (Openness) with IPIP Big Five scale: E: -.50 (Neuroticism), (higher with Emotionality Anxiety subscale = -.57) eX: .78 (Extraversion) A: .47 (Agreeableness), (higher with Agreea…	M	N/A	U	N/A	U	N/A	N/A	N/A	Japan (Japanese), N = 492	Not stated
	Sinclair VM, Topa G and Saklofske D (2020) Personality correlates of compassion: A cross-cultural analysis. Mindfulness 11(10): 2423–2432.	HEXACO-60	α = Canada /Spain H: .77 / .79 E: .78 / .75 eX: .81 / .77 A: .78 / .69 C: .79 / .74 O: .75 / .74	M	N/A	N/A	U	N/A	U	existing scale	—	N/A	U	N/A	U	HEXACO factors were related to compassion (positively, .20 ≤ r ≤ .40) and disconnectedness (negatively,O: r = -.18, eX, A, C r ≤ .30, H & E ≥ .40)	M/H	N/A	U	N/A	N/A	N/A	Canada (English), N = 555 Spain (Spanish), N = 371	Not stated
HEXACO-PI-R
	Ashton MC and Lee K (2009) The HEXACO-60: A short measure of the major dimensions of personality. Journal of Personality Assessment 91(4): 340–345.	*creation of HEXCAO-60	α = Canadian College sample / US Community sample H: .77 / .74 E: .78 / .73 eX: .80 / .73 A: .77 / .75 C: .79 / .76 O: .77 / .80	M	N/A	N/A	U	self/observer correlation: H: .54 E: .62 eX: .52 A: .50 C: .47 O: .55	Low	Item selection: sufficiently high primary loadings and sufficiently low secondary loadings, each of the four facets within each HEXACOPI–R factor-level scale would be represented by 2 or 3 items, included reverse coded items PCA,	M	PCA supported six factor structure. All loadings ≥ .30 convergent correlations with HEXACO-PI-R ranged from .87 to .93 in the college sample .83 to .92 in the community sample	L	Correlations HEXACO-60 & NEO-FFI college / community: H: .41 / .34 (A) E: .53 / .40 (N) eX: .74 / .66 (Extraversion) A: .57 / .51 (A) C: .75 /.58 (C) O: .80 / .71 (O)	M	N/A	U	N/A	U	N/A	N/A	N/A	Canada N = 936 the United States N = 734 English	Social Sciences and Humanities Research Council of Canada Grants
	Aghababaei N (2012) Religious, honest and humble: Looking for the religious person within the HEXACO model of personality structure. Personality and Individual Differences 53(7): 880–883.	HEXACO-PI-R-60 and HEXACO-PI-R-100	Coefficient alpha of the HEXACO factors ranged from .85 to .93 for the HEXACO-PI-R .60 to .75 for the HEXACO-60	100-item: H 60-item: M	N/A	N/A	U	N/A	U	used existing translation for Persian version PCA	—	author states that 6 factor structure supported through factor analysis, though no analysis reported	L	Correlations HEXACO-60 & TIPI H: .39 (A) / .31 (C) / .30 (ES) E: -.36 (Emotional stability) eX: .64 (Extraversion) A: .43 (A) C: .66 (C) O: .42 (O)	M	Correlations with Religiousness HH: .28** E: .21** A: .21** C: .27**	M	the HEXACO did lead to significant increase in the explained variance over the TIPI: intrinsic religiosity revealed that the explained variance was 6% for the IPIP-Big Five (p < .05), and 13% for the HEXACO in the second step (p < .01). extrinsic-personal religiosity, values were 4% for the IPIP-Big Five (p = .12), and 12% for the HEXACO (p < .01). Extrinsic-social religiosity showed values of 3%…	L	N/A	N/A	N/A	Iran (Persian), N = 190	Not stated
	Aghababaei N, Wasserman JA and Nannini D (2014) The religious person revisited: Cross-cultural evidence from the HEXACO model of personality structure. Mental Health, Religion & Culture 17(1). Routledge: 24–29.	HEXACO-PI-R-60	Coefficient alpha of the HEXACO factors ranged from .58 to .78 for the Iranian sample .68 to .80 for the US sample	L/M	N/A	N/A	U	N/A	U	used existing translation for Persian version	—	N/A	U	N/A	U	relationships between religiousness and Honesty-Humility (r = .29 / .28), Extraversion (.23 / .21), Agreeableness (.31 / .21), and Conscientiousness (.27 / .27) were significantly positive in both samples. when regressing gender, along with the personality factors, on religiousness, Honesty-Humility (beta = .21), Extraversion (.17), Agreeableness (.20), and Openness (-.21) remain significant in t…	M	N/A	U	N/A	N/A	N/A	Iran (Persian), N = 165 US (English), N = 156	Not stated
	Ion A, Iliescu D, Aldhafri S, et al. (2017) A cross-cultural analysis of personality structure through the lens of the HEXACO model. Journal of Personality Assessment 99(1): 25–34.	HEXACO-PI-R-200	India / Indonesia / Oman / Romania / Thailand / Median Honesty-Humility .79 / .76 / .71 / .83 / .75 / .76 Emotionality .76 / .73 / .71 / .82 / .70 / .72 Extraversion .81 / .81 / .70 / .85 / .74 / .78 Agreeableness .79 / .79 / .67 / .79 / .73 / .78 Conscientiousness .76 / .76 / .70 / .83 / .75 / .78 Openness .71 / .70 / .69 / .78 / .67 / .75	M	N/A	N/A	U	N/A	U	followed International Test Commission translation guidelines: forward translation process, coupled by a blind back-translation, focus on intent of respective facet ESEM and CFA	Translation: H	6-factor model / 6-factor model with correlated errors Indian sample (CFI = .906, RMSEA = .053) / (CFI = .965, RMSEA = .032) Indonesian sample (CFI = .930, RMSEA = .043) / (CFI = .953, RMSEA = .035) Oman sample (CFI = .862, RMSEA = .061) / (CFI = .931, RMSEA = .043) Thai sample (CFI = .888, RMSEA = .053) / (CFI = .949, RMSEA = .043) Romanian sample (CFI = .930, RMSEA = .047) / (CFI = .943, RMSEA …	M	N/A	U	N/A	U	N/A	U	supported	not supported	N/A	India (Hindi), N = 269 Indonesia (Indonesian), N = 482 Oman (Arabic), N = 255 Romania (Romanian), N = 417 Thailand (Thai), N = 210	Article resulted from an Advanced Research and Training Seminar organized at the 27th International Congress of Applied Psychology
	Zeigler-Hill V, Besser A and Marcus DK (2017) The roles of personality traits and perceived threat in the attitudes of Israelis toward peace with the Palestinians. Personality and Individual Differences 116: 296–300.	HEXACO-PI-R-59	alphas H: .79 E: .75 eX: .75 A: .73 C: .71 O: .72	M	N/A	N/A	U	N/A	U	back-translation methods	Translation: L	N/A	U	N/A	U	N/A	U	N/A	U	N/A	N/A	N/A	Isreal (Hebrew), N = 2631	Not stated
	Liu J, Ludeke SG and Zettler I (2017) The HEXACO correlates of authoritarianism’s facets in the U.S. and Denmark. Personality and Individual Differences 116: 348–352.	HEXACO-PI-R-60	α = Danish sample / US sample H: .76 / .82 E: .79 / .81 eX: .83 / .86 A: .72 / .82 C: .80 / .80 O: .71 / .82	H	N/A	N/A	U	N/A	U	existing scale	—	N/A	U	N/A	U	openness strongest predictor for RWA (DK = − 0.37, US = − 0.42), aggression (− 0.27, − 0.29), submission (− 0.36, − 0.41), and conventionalism (− 0.30, − 0.41) in both samples	M	N/A	U	N/A	N/A	N/A	Denmark (Danish), N = 226 US (English), N = 187)	Not stated
	Volk AA, Schiralli K, Xia X, et al. (2018) Adolescent bullying and personality: A cross-cultural approach. Personality and Individual Differences 125: 126–132.	HEXACO-PI-R-61	α =.59–.73 (Emotionality lowest reliability and eXtraversion highest reliability)	L	N/A	N/A	U	N/A	U	existing scale	—	N/A	U	N/A	U	N/A	U	N/A	U	N/A	N/A	N/A	Canada (English), N = 350 China (Chinese), N = 440	Not stated
	Lee K, Ashton MC, Griep Y, et al. (2018) Personality, religion, and politics: An Investigation in 33 countries. European Journal of Personality 32(2). SAGE Publications Ltd: 100–115.	HEXACO-PI-R-100	mean alpha across cultures H: .87 E: .82 eX: .86 A: .85 C: .81 O: .78	H	N/A	N/A	U	N/A	U	existing scale	—	not tested	U	N/A	U	Weighted mean correlations with right-wing political orientation: HH: -.15 E: -.16 O: -.22	L	N/A	U	supported	supported	not supported	33 countries all English version	Not stated
	Međedović J, Čolović P, Dinić BM, et al. (2019) The HEXACO personality inventory: Validation and psychometric properties in the Serbian language. Journal of Personality Assessment 101(1). Routledge: 25–31.	HEXACO-PI-R-100	α = sample 1 / sample 2 H: .79 / .81 E: .78 / .81 eX: .82 / .82 A: .79 / .78 C: .83 / .84 O: .83 / .82 (reliabilities of facets range from .63 for Sentimentality and Perfectionism to .79 for Greed Avoidance, with a mean of .70).	H	N/A	N/A	U	N/A	U	used existing scale, PCA		PCA supported six factor structure. All loadings ≥ .40	L	Correlations between the HEXACO–100 and the Big Five Plus Two Inventory and HEXACO counterparts BF+2 correlations between factors >.62 BFI correlations >.71	H	N/A	U	HEXACO scales explained a larger amount of variance of BF+2–70 Neuroticism, compared to the explained variance of HEXACO Emotionality based on BF+2–70, but these coefficients are low. HEXACO Extraversion was better explained by BF+2-70 HEXACO scales explained the larger amount of variance of BFI Neuroticism	L	N/A	N/A	N/A	Serbia (Serbian) Sample 1 N = 1217 Sample 2 N = 345	Ministry of Education, Science and Technological Development of the Republic of Serbia
	Thielmann I, Akrami N, Babarović T, et al. (2020) The HEXACO–100 across 16 languages: A large-scale test of measurement invariance. Journal of Personality Assessment 102(5): 714–726.	HEXACO-PI-R-100	mean alpha across cultures H: .81 E: .80 eX: .85 A: .80 C: .81 O: .80	H	N/A	N/A	U	N/A	U	ESEM	H	factor loadings supported 6-factor stucture	L	N/A	U	N/A	U	N/A	U	supported	supported	not supported	16 countries Chinese, Croatian, Czech, Dutch, English, German, Hungarian, Italian, Japanese, Korean, Polish, Russian, Serbian, Spanish, Swedish, and Turkish	Not stated
	Morelli M, Chirumbolo A, Bianchi D, et al. (2020) The role of HEXACO personality traits in different kinds of sexting:A cross-cultural study in 10 countries. Computers in Human Behavior 113: 106502.	HEXACO-PI-R-60	mean alpha across cultures H: .72 E: .73 eX: .76 A: .68 C: .73 O: .71	M	N/A	N/A	U	N/A	U	existing scale	—	N/A	U	N/A	U	Correlations with sexting behaviours (own sexting / risky sexting / non-consenual sexting / sexting under pressure) Honesty-Humility r = -.13*** / -.22*** / -.10*** / -.09*** Emotionality r = ns / -.07*** / -.07*** / -.06*** Extraversion r = .05*** / .04** / ns / ns Agreeableness r = -.08*** / -.10*** / ns / ns Conscientiousness r = -.05*** / -.12*** / -.12*** / -.11*** Openness r = ns / ns / -.0…	L	N/A	U	N/A	N/A	N/A	N = 5542 10 countries: Poland (Polish), n = 1075 USA (English), n = 931 Italy (Italian), n = 789 Czech Republic (Czech), n = 716 Turkey (Turkish), n = 591 Belgium (Dutch/French/German?), n = 427 China (Chinese), n = 356 Russia (Russian), n = 278 Ireland (English), n = 261 Uganda (English/Swahili?), n = 118 *note: authors state that research teams translated the survey for all countries except Eng…	Sapienza University of Rome the Research Foundation – Flanders
	Henry S, Thielmann I, Booth T, et al. (2022) Test-retest reliability of the HEXACO-100—And the value of multiple measurements for assessing reliability. PLoS ONE 17(1): e0262465.	HEXACO-PI-R-60 and HEXACO-PI-R-100	Omega (α): HEXACO-100 H: .88 (.88) E: .85 (.84) eX: .90 (.89) A: .87 (.87) C: .87 (.87) O: .83 (.83) Domain Median α = .87 Facet Median α = .77 HEXACO-60 H: .83 E: .82 eX: .87 A: .81 C: .84 O: .80 *facet omega and alphas avialable in paper and supplemental materials	H	HEXACO-100 H: r = .89 E: r = .88 eX: r = .92 A: r = .86 C: r = .88 O: r = .88	12 days	M	N/A	U	existing scale	—	N/A	U	N/A	U	N/A	U	N/A	U				N = 639 Portugal (n =84), United Kingdom (n =76), Poland (n =49), Italy (n =33), Greece (n =30), Spain (n =22), the United States (n =15) English-version	University ofEdinburgh School ofPhilosophy , Psychology,andLanguage Sciences
	Knežević G, Lazarević LB, Bosnjak M, et al. (2022) Proneness to psychotic-like experiences as a basic personality trait complementing the HEXACO model—A preregistered cross-national study. Personality and Mental Health 16(3): 244–262.	HEXACO-PI-R-100	α = UK / Germany / Serbia H: .80 / .81 / .82 E: .83/ .76 / .79 eX: .89 / .82 / .85 A: .87 / .78 / .79 C: .83 / .78 / .77 O: .86 / .82 / .83 *alphas for each subscale available in Table 1 of paper	H	N/A	N/A	U	N/A	U	existing translated scales	—	N/A	U	N/A	U	N/A	U	N/A	U	supported *includes 'Disintegration' trait from the DELTA scale	partial	not supported	UK (Engish), N = 339 Germany (German), N = 305 Serbia (Serbian), N = 367	PsychLab, a service of the Leibniz Institute for Psychology Information (ZPID) in Trier, Germany
	Lee K and Ashton MC (2023) A South Korean study of age trends in HEXACO-PI-R self-reports. Journal of Research in Personality 106: 104414.	HEXACO-PI-R-100	HEXACO-100 factor-level scales exceeded 0.84 facet scales ranged from 0.52 (Unconventionality) to 0.85 (Patience) *if alpha or omega not stated	H	N/A	N/A	U	N/A	U	used exisiting translated scale confirmed factor inter-correlation pattern similar to the English version from prior studies principal axis factor analysis to confirm 6-factor structure		congruence coefficients of the varimax-rotated six factors between the Korean and English versions were very strong, with all coefficients exceeding 0.97	L	N/A	U	N/A	U	N/A	U	N/A	N/A	N/A	South Korea (Korean), N = 147564	The authors have received royalties for nonacademic use of the HEXACO-PI-R.
	Zhao L, Su P and Yang Y (2023) The HEXACO personality traits as predictors of Chinese undergraduates’ academic performance. Social Behavior and Personality: An International Journal 51(12). Scientific Journal Publishers, Ltd.: 1c–1c.	HEXACO-PI-R-60	alpha was .80	H	N/A	N/A	U	N/A	U	existing translated scales? (unclear)	—	N/A	U	N/A	U	N/A	U	N/A	U	N/A	N/A	N/A	Mainland China, N = 349	Not stated
	Li W, Wu J, Guo Z, et al. (2023) Development of HEXACO personality traits and their relations with socioeconomic factors among Chinese adolescents: A three-wave longitudinal study. European Journal of Personality 37(6). SAGE Publications Ltd: 798–813.	Brief version, 24-items	average McDonald's omega: H: .48 E: .40 eX: .58 A: .38 C: .60 O: .44	L	1 year: average r = .77 2 year (T1-T3): average r = .69 Test-retest: T1-T2 / T2-T3 / T1-T3 Honesty-Humility: .78 / .75 / .63 Emotionality: .85 / .81 / .83 Extraversion: .68 / .72 / .57 Agreeableness: .73 / .79 / .59 Conscientiousness: .80 / .82 / .72 Openness to Experience: .80 / .75 / .77	1 year	M (rank-order stability?)	N/A	U	existing translated scales	—	CFA for each trait: H (one residual correlation allowed): CFI: .990, RMSEA: .046, SRMR: .012 E: CFI: .978, RMSEA: .037, SRMR: .016 eX (one residual correlation allowed): CFI: .997, RMSEA: .038, SRMR: .008 A (4-items not 3): CFI: .978, RMSEA: .028, SRMR: .013 C: CFI: .955, RMSEA: .099, SRMR: .028 O: CFI: 1.00, RMSEA: .000, SRMR: .006 Longitudinal MI: Full scalar for conscientiousness Partial scalr…	M	N/A	U	N/A	U	N/A	U	N/A	N/A	N/A	Mainland China (Chinese), N = 1646	National Natural Science Foundation of China China Postdoctoral Science Foundation the Jiangsu Funding Program for Excellent Postdoctoral Talent.
	Obaidi M, Bergh R, Akrami N, et al. (2023) The personality of violent Jihadists: Examining violent and nonviolent defense of Muslims. Journal of Personality 92: 1172–1192.	HEXACO-PI-R-60	alphas: Denmark/ Belgium / Sweden / Afghanistan / Afghanistan (Mujahideen) / Mulit-national Altruism: .70 / .84 / .76 /.80 / .82 / .63 Honesty-Humility: .80 / - / .60 / - / - / .59 Emotionality: .80 / .75 / .64 / .80 / .91 / .90 Extraversion: .81 / - / - / - / - / .85 Agreeableness: .78 / - / - / - / - / .80 Conscientiousness: .79 / - / - / - / - / .85 Openness to Experience: .82/ .84 / .61 /.89 …	H	N/A	N/A	U	N/A	U	existing translated scales Swedish and Dari versions: back-translation method	Translation: L	N/A	U	N/A	U	Correlations (Den/Bel/Swe/Afg/Afg-M/M-N) Nonviolent intention: E: ns / .25* / ns / ns / ns / ns O: ns/ ns / .23* / ns / .20* / ns Violent intention: HH: -.20* / - / - / - / - / ns E: -.21* / -.36* / -.30* / -.36* / -.60* / -.50* O: -.21* / -.49* / -.32* / -.44* / -.55* / -.34*	H	N/A	U	N/A	N/A	N/A	Denmark (Danish) Belgium (French) Sweden (Swedish) Afghanistan (Dari) Afghanistan former Mujahideen (Dari) Mulit-national sample: e.g., Denmark, Belgium, Pakistan, Afghanistan, and England (English, Danish, French, Swedish, Dari, Urdu, or Turkish)	Sasakawa Young Leader's Fellowship and the Strategic Research funds, University of Oslo Marianne and Marcus Wallenberg Foundation Riksbankens Jubileumsfond

## Sheet: CPAI
Measure	Papers	Scale, subscales, or items	Internal Consistency	IC Rating	Test-restest	Time Period	TT Rating	Inter-Rater Reliability	IR Rating	Content Validity	CV Rating	Stuctural Validity	SV Rating	Convergent & Discriminant Validity	HT Rating	Criterion Validity	CrV Rating	Incremental Validity	IV Rating	Configural Invariance	Metric Invariance	Scalar Invariance	Cultures/Languages	Funding
			Reliability coefficient (α, ω)		Correlation	Test-retest time period		ICC or weighted Kappa		Scale development techniques		Fit statistics				Correlation
Cross-Cultural (Chinese) Personality Assessment Inventory (CPAI)
	Cheung FM, Cheung SF, Leung K, et al. (2003) The English version of the Chinese personality assessment inventory. Journal of Cross-Cultural Psychology 34(4). SAGE Publications Inc: 433–452.	Full personality scale	median alphas for personality scales = .67 / .62 IR scales: Singapore / US Ren Qing: .58 / .53 Harmony: .72 / .56 Flexibility: .72 / .74 Modernization: .59 / .57 Face: .73 / .66 Thrift versus Extravagance: .56 / .57	L	N/A	N/A	U	N/A	U	repeated back-translation method (Brislin, 1970), attention paid to 'idiomatic items', pilot studies with English speakers, process repeated to ensure conceptual equivalence between original and English version PCA	Translation: H	Study 1: factor congruence coefficients ranged from .92 to .99, with a total congruence coefficient of .97. Study 2: Dependability: .98 IR: .93 Social Potency: .90 Individualism: .95 *In the Caucasian sample, Veraciousness versus Slickness loads primarily on Dependability, whereas in the Singaporean Chinese sample Veraciousness versus Slickness loads primarily on Individualism.	Low	joint analysis of CPAI and NEO-FFI supports the universal five factors and the sixth factor that is only comprised of CPAI Interpersonal Relatedness items		N/A	U	N/A	U	N/A	N/A	N/A	Study 1: Singaporean Chinese (English), N = 531 Study 2: US (English), N = 144	the Hong Kong Government Research Grants Council Earmarked Grant Project the Chinese University of Hong Kong
	Cheung FM, Kwong JYY and Zhang J (2003) Clinical validation of the Chinese personality assessment inventory. Psychological Assessment 15(1). US: American Psychological Association: 89–100.	Full personality scale	average alphas: personality scales is .69 clinical scales is .76 *alpha for each scale available in Table 1 and Table 3	L (personality) M (clinical)	N/A	N/A	U	N/A	U	existing scale	—	N/A	U	N/A	U	N/A	U	N/A	U	N/A	N/A	N/A	Mainland China (Simplified Chinese characters), N = 339 Hong Kong (Traditional Chinese characters), N = 170	Hong Kong Government Research Grants Council Earmarked Grant Project The Chinese University of Hong Kong
	Lin EJ-L and Church AT (2004) Are indigenous Chinese personality dimensions culture-specific? An investigation of the Chinese personality assessment inventory in Chinese American and European American samples. Journal of Cross-Cultural Psychology 35(5). SAGE Publications Inc: 586–605.	Full personality scale	α for Chinese Americans (European Americans) Median: .64 (.59) Emotionality: .63 (.59) Responsibility: .65 (.57) Practical-mindedness: .44 (.22) Inferiority: .75 (.77) Graciousness: .66 (.63) Optimism: .62 (.66) Veraciousness: .62 (.60) External control: .43 (.52) Face: .71 (.73) Family orientation: .76 (.70) Meticulousness: .59 (.55) Harmony: .70 (.56) Relationship orientation: .54 (.37) Flexibi…	L	N/A	N/A	U	N/A	U	existing scale	—	N/A	U	N/A	U	Interpersonal Relatedness scales correlated with RIC scales (individual/relational/collective): Interpersonal relatedness (–.12*/ –.02/ .19**) Harmony (.02/ .08/ .12*) Relationship orientation (–.09/ .05/ .18**) Face (–.15*/ –.08/ .05) Flexibility (.06/ .08/ –.09) Modernization (.17**/ .01/ –.25**) Thrift (–.10*/ –.07/ –.01)	L	N/A	U	not supported	N/A	N/A	Chinese Americans (N = 201) and European Americans (N = 236) English-version	National Institute of Health Grant
	Liu LA, Friedman RA and Chi S (2005) ‘Ren Qing” versus the ‘Big Five’ the role of culturally sensitive measures of individual difference in distributive negotiations. Management and Organization Review 1(2): 225–247.	CPAI Interpersonal Relatedness scales only	Interpersonal Relatedness factor only: Harmony α = .73 Ren Qing α = .70 Face α = .73	M	N/A	N/A	U	N/A	U	existing scale (Chinese-version) existing back-translated English-version	—	N/A	U		U	Correlations with Openning offer (Chinese sample): Face (r = -.17*) Ren qing (r = -.16*) Counter-offer (Chinese sample): Face (r = -.19*) Ren qing (r = -.18*) *big 5 A & O correlated with these variables in the US sample but not in Chinese sample	L	N/A	U	N/A	N/A	N/A	Study 1 N = 392 Taiwan (Chinese), n = 202 US (English), n = 190 Study 2 US (English), N = 90	National Science Council in Taiwan Owen Graduate School of Management, Vanderbilt University
	Fung HH and Ng S-K (2006) Age differences in the sixth personality factor: Age differences in interpersonal relatedness among Canadians and Hong Kong Chinese. Psychology and Aging 21(4): 810–814.	Harmony, Ren Qing, Face, and Flexibility scales *older version of the Interpersonal Relatedness factor only (which appears to have changed?)	Interpersonal Relatedness factor only: Harmony α = .76 Ren Qing α = .57 Face α = .74 Flexibility α = .70 BFI-44 also implemented E: α = .71 A: α = .63 C: α = .81 N: α = .79 O: α = .77	M	N/A	N/A	U	N/A	U	used existing Chinese and English versions of the CPAI	—	N/A	U	N/A	U	N/A	U	N/A	U	N/A	N/A	N/A	Canada (English), N = 166 Hong Kong (Chinese), N = 116	Hong Kong Research Grants Council Earmarked Research Grant Chinese University of Hong Kong Direct Grant
	Luo S, Chen H, Yue G, et al. (2008) Predicting marital satisfaction from self, partner, and couple characteristics: Is it me, you, or us? Journal of Personality 76(5): 1231–1266.	Full personality scale	alpha reliability for the four dimensions: ranged from .73 to .87 alpha reliability for the facet scales: ranged from .38 to .74 with an average of .56	M	N/A	N/A	U	N/A	U	existing scale	—	N/A	U	N/A	U	N/A	U	N/A	U	N/A	N/A	N/A	Sample 1 N = 1074 Sample 2 N = 1072 Mainland China (Chinese)	The Nan Kai University Junior Faculty Research Fund
	Chen H, Luo S, Yue G, et al. (2009) Do birds of a feather flock together in China? Personal Relationships 16(2): 167–186.	Full personality scale *removed 38 items from final analysis because they considerably lowered the alpha reliability of the facet scale to which they originally belonged.	Alphas: 0.79 (Social Potency), 0.82 (Dependability), 0.87 (Emotional Stability), 0.73 (IR) *removed 38 items from final analysis because they considerably lowered the alpha reliability of the facet scale to which they originally belonged.	H	N/A	N/A	U	N/A	U	existing scale	—	N/A	U	N/A	U	Chinese couples demonstrated strong correlations between CPAI general personality traits Social potency (r = .33**) Dependability (r = .56**) Accommodation (r = .66**) Interpersonal relatedness (r = .58**)	U	N/A	U	N/A	N/A	N/A	Sample 1 N = 1074 Sample 2 N = 1072 Mainland China (Chinese)	The Nan Kai University Junior Faculty Research Fund
	Zhang X, Tian P and Grigoriou N (2011) Gain face, but lose happiness? It depends on how much money you have. Asian Journal of Social Psychology 14(2): 112–125.	11-item Face scale only	Face α = .67	L	N/A	N/A	U	N/A	U	used existing Face subscale	—	single factor structure: χ2 = 227.57, d.f. = 44, RMSEA = 0.11, CFI = 0.89, NNFI = 0.88 *factor loadings not reported	L	N/A	U	correlation with Materialism scale r = 0.37**	M	N/A	U	N/A	N/A	N/A	Mainland China (Simplified Chinese), N = 124	the National Natural Science Foundation of China, the Chinese Ministry of Education the Shanghai Planning Office of Philosophical and Social Science the Shanghai Pujiang Program
CPAI - 2
	Cheung SF, Cheung FM, Howard R, et al. (2006) Personality across the ethnic divide in Singapore: Are “Chinese traits” uniquely Chinese? Personality and Individual Differences 41(3): 467–477.	CPAI-2 (Form B)	median Cronbach alphas Singaporean Chinese: .64 Singaporean Malays: .60 Singaporean Indians: .60	L	N/A	N/A	U	N/A	U	PCA and orthogonal Procrustes rotation	L	average factor congruence coefficient .94, minimum total congruence coefficients was .91		N/A	U	N/A	U	N/A	U	N/A	N/A	N/A	main ethnic groups in Singapore: Chinese (N = 211), Malays (N = 163), and Indians (N = 76) English and Chinese	Not stated
	Chen SX, Bond MH and Cheung FM (2006) Personality correlates of social axioms: Are beliefs nested within personality? Personality and Individual Differences 40(3): 509–519. Chen SX, Cheung FM, Bond MH, et al. (2006) Going beyond self-esteem to predict life satisfaction: The Chinese case. Asian Journal of Social Psychology 9(1): 24–35. *both papers use same sample and report the same statistics	CPAI-2 (Form B)	Domain median alpha 0.65 (Social Potency) 0.62 (Dependability) 0.68 (Accommodation) 0.51 (Interpersonal Relatedness) *Table 1 shows reliability coefficints for each scale	L	N/A	N/A	U	N/A	U	existing scale	—	N/A	U	N/A	U	Correlations with CPAI: Social cynicism stongest negative with with Graciousness vs. Meanness and Veraciousness vs. Slickness, r(317) = -.38 and -.31, p < .001, and strongest positive with Defensiveness (Ah-Q Mentality) r(317) = .31, p < .001 Correlations between social complexity and CPAI personality scales were modest, all lower than .30. Correlations involving fate control were modest, with In…	M	N/A	U	N/A	N/A	N/A	N = 359 Mainland China (Simplified Chinese)	Not stated
	Tyler GP and Newcombe PA (2006) Relationship between work performance and personality traits in Hong Kong organizational settings. International Journal of Selection and Assessment 14(1): 37–50.	CPAI-2 103-items Interpersonal Relatedness scales	alphas Interpersonal Relatedness median: .63 Face: .62 Family orientation: .73 Defensiveness(Ah-Qmentality): .68 Graciousness vs. meanness: .69 Veraciousness vs. slickness: .62 Traditionalism vs. modernity: .66 Ren Qing(relationship orientation): .40 Harmony: .63 Thrift vs. extravagance: .46	L	N/A	N/A	U	N/A	U	existing scale	—	N/A	U	N/A	U	N/A	U	The indigenous CPAI scales did not add any predictive power over the 'universal traits' (big 5) for personality predicting wokrplace performance	none	N/A	N/A	N/A	N = 437 Hong Kong (written Traditional Chinese)	International Postgraduate Research Scholarship award from the University of Queensland, Australia Travel and subsistence was awarded by PsyAsia International, Hong Kong
	Kurman J and Dan O (2007) Unpackaging cross-cultural differences in initiation between Israeli subgroups: Tradition and control orientations as mediating factors. Journal of Cross-Cultural Psychology 38(5). SAGE Publications Inc: 581–594.	CPAI-2 Tradition subscale only	Tradition subsacle only Jewish Israeli / Israeli Arabs / Ethiopian Israeli: α=.77 / α=.75 / α=.71	M	N/A	N/A	U	N/A	U	existing scale	—	N/A	U	N/A	U	primary control : r = –.20** initiation questionnaire: r = -.19* seconds to leave the room: r = .20**	M	N/A	U	N/A	N/A	N/A	N = 178 Isreal: Jewish Israeli, n = 100 Israeli Arabs, n = 50 Israelis of Ethiopian origin, n = 28 *language not specified	Not stated
	Cheung FM, Cheung SF, Zhang J, et al. (2008) Relevance of openness as a personality dimension in Chinese culture: Aspects of its cultural relevance. Journal of Cross-Cultural Psychology 39(1). SAGE Publications Inc: 81–108.	CPAI-2 (Form B)	0.86 (Social Potency) 0.86 (Dependability) 0.76 (Accommodation) 0.70 (Interpersonal Relatedness) Openness scales Novelty: .69 Diversity: .68 Divergent Thinking: .62 Aesthetics: .65 Interpersonal Tolerance: .66 Social Sensitivity: .55 Original scales Leadership: .72 Logical vs. Affective Orientation: .58 Extraversion vs. Introversion: .70 Enterprise: .60 Responsibility: .70 Emotionality: .64 Infer…	H	N/A	N/A	U	N/A	U	existing scale PCA	—	PCA supports four-factor structure loadings on expected factors ≥ .42	L	N/A	U	N/A	U	N/A	U	N/A	N/A	N/A	N = 1047 Hong Kong, n = 364 Mainland China, n = 349 Taiwan, n = 334	Hong Kong Government Research Grants Council Earmarked Grant the Chinese University of Hong Kong
	Cheung FM, Cheung SF and Leung F (2008) Clinical utility of the cross-cultural (Chinese) personality assessment inventory (CPAI-2) in the assessment of substance use disorders among Chinese men. Psychological Assessment 20(2): 103–113.	Full CPAI-2	alphas for clinical scales: Clinical / Norm sample PAT: .86 / .80 DEP: .82 / .78 ANT: .80 / .74 PAR: .84 / .77 ANX: .86 / .84 I-S: .82 / .80 PHY: .81 / .78 NEE: .78 / .73 SEM: .77 / .67 DIR: .82 / .72 SOM: .74 / .69 HYP: .73 / .74 median alpha of personality factors (from scales) Clinical / Norm sample .66 / .67 (Social potency) .63 / .63 (dependability) .67 / .66 (Accomodation) .64 / .58 (Interp…	L	N/A	N/A	U	N/A	U	existing scale	—	N/A	U	N/A	U	N/A	U	Family Orientation and Harmony, highlighted deficits in social adjustment and interpersonal relationship as important cultural features in the personality characteristics of these participants beyond the universal traits included in the CPAI	L	N/A	N/A	N/A	Clinical Sample N = 121 Mainland China, n = 108 Hong Kong, n = 13 Comparison Sample N = 172	Hong Kong Government Research Grants Council Earmarked Grant
	Chang C-P and Chang F-J (2010) Relationships among traditional Chinese personality traits, work stress, and emotional intelligence in workers in the semiconductor industry in Taiwan. Quality & Quantity 44(4): 733–748.	CPAI-2	unitary reliability alpha of CPAI-2 was 0.61	L	N/A	N/A	U	N/A	U	existing scale	—	N/A	U	N/A	U	Extrinsic effort-reward imbalance significantly correlated with: Harmony (r = -0.15***) Ah Q mentality (r = 0.26***) tolerance-bitterness (scored toward tolerance, r = -0.20***) authenticity-sophistication (scored toward authenticity, r = -0.25***) prestige (r = 0.15***) Intrinsic effort significantly correlated with: Good interpersonal relations (r = -0.17***) Tradition-modernization (r = .15**)…	L	N/A	U	N/A	N/A	N/A	Taiwan N = 395	Not stated
	Zhou X, Dere J, Zhu X, et al. (2011) Anxiety symptom presentations in Han Chinese and Euro-Canadian outpatients: Is distress always somatized in China? Journal of Affective Disorders 135(1): 111–114.	CPAI-Somatization subscale only	.62 (Canadian sample) .73 (Chinese sample) *alpha or omega not specified	L	N/A	N/A	U	N/A	U	existing scale	—	N/A	U	N/A	U	CPAI-S, correlated with CSAQ-S and CSAQ-C (correlations between scales ranged rs =.32** to .60**)	H	N/A	U	supported through ordinal regression tests (due to sample too small for SEM?)	supported through ordinal regression tests (due to sample too small for SEM?)	supported through ordinal regression tests (due to sample too small for SEM?)	Euro-Canadian, n = 79 Han Chinese, n = 154	New Investigator Award to AGR from the Canadian Institutes of Health Research
	Ng A, Fan W, Cheung FM, et al. (2012) The CPAI-2 as a culturally relevant personality measure in differentiating among academic major groups. Journal of Career Assessment 20(2). SAGE Publications Inc: 196–207.	Full CPAI-2	alphas of the 28 personality scales ranged between .47 and .88 (the median Cronbach’s α was .74) *alphas for each individual subscales in Table 1 of paper	M	N/A	N/A	U	N/A	U	existing scale	—	N/A	U	N/A	U	N/A	U	N/A	U	N/A	N/A	N/A	N = 989 Hong Kong (traditional character version)	the Hong Kong Government Research Grants Council Earmarked Grant the Chinese University of Hong Kong
	Fan W, Cheung FM, Leong FTL, et al. (2012) Personality traits, vocational interests, and career exploration: A cross-cultural comparison between American and Hong Kong students. Journal of Career Assessment 20(1). SAGE Publications Inc: 105–119.	CPAI-2 Personality scales	Hong Kong alphas 0.84 (Social Potency) 0.78 (Dependability) 0.72 (Accommodation) 0.53 (Interpersonal Relatedness) US alphas 0.80 (Social Potency) 0.78 (Dependability) 0.72 (Accommodation) 0.62 (Interpersonal Relatedness)	M	N/A	N/A	U	N/A	U	existing scale	—	N/A	U	N/A	U	N/A	U	Career Exploration: Self-Exploration & Environment Exploration added indigenous factor of CPAI (IR) explained 15% of the total variance in CSE (∆R2 = .02**) and 6% of that in CEE (∆R2 = .01**) among the Hong Kong students 12% of the total variance in CSE (∆R2 = .01) and 10% of that in CEE (∆R2 = .01) among the US students	L	N/A	N/A	N/A	N = 761 Hong Kong, n = 392 the US, n = 369	the Hong Kong Government Research Grants Council Earmarked Grant the Chinese University of Hong Kong
	Zhang S, Zhou M, Zhang J, et al. (2012) The nonlinear effects of conscientiousness on overall job performance and performance dimensions in the Chinese context. Asian Journal of Social Psychology 15(4): 231–237.	CPAI=2 Responsibility, Practical Mindedness, and Meticulousness subscales	Conscientiousness: (Responsibility, Practical Mindedness, and Meticulousness scales) α = .71 / .72	M	N/A	N/A	U	N/A	U	existing scale	—	N/A	U	N/A	U	Study 1: conscientiousness correlated with: overall job performance (r = .18*) Study 2: conscientiousness correlated with: overall job performance (r = .18*) Adpative (r = .17*) Contextual (r = .19*)	L	N/A	U	N/A	N/A	N/A	Mainland China, Study 1 N = 380 Study 2 N = 491	National Natural Science Foundation of China
	Zhang H, Wang K, Liu Y, et al. (2013) Factors associated with stress of conscience among emergency medical technicians in China. International Journal of Nursing Practice 19(S3): 89–96.	CPAI-2 Responsibility and Logical vs. Affective Orientation subscales	responsibility subscale: α = 0.71 logical vs. affective orientation subscale: α = 0.69	M	N/A	N/A	U	N/A	U	existing scale	—	N/A	U	N/A	U	stress of conscience correlated with: responsibility (-0.27***) logical orientation (-0.23***)	M	N/A	U	N/A	N/A	N/A	N = 162 Mainland China (Simplified Chinese)	Not stated
	Ho MY, Chen X, Cheung FM, et al. (2013) A dyadic model of the work-family interface: a study of dual-earner couples in China. Journal of Occupational Health Psychology 18(1): 53–63.	CPAI-2 Family Orientation subscale	Family Orientation subscale only α = .60	L	N/A	N/A	U	N/A	U	existing scale	—	N/A	U	N/A	U	N/A	U	N/A	U	N/A	N/A	N/A	N = 306 couples Mainland China (Mandarin)	Not stated
	You J, Leung F, Lai KKY, et al. (2013) Factor structure and psychometric properties of the pathological narcissism inventory among Chinese university students. Journal of Personality Assessment 95(3). Routledge: 309–318.	CPAI-2 Self-Defensiveness subscale (CPAI–D) only	10-item CPAI-D α = 0.74	M	N/A	N/A	U	N/A	U	existing scale	—	N/A	U		U	significant postive correlations with Narcissistic Grandiosity = .41 (p<.001) Narcissistic Vulnerability = .51(p<.001)	H	N/A	U	N/A	N/A	N/A	N = 831 Hong Kong (n = 679), Mainland China (n = 152)	Not stated
	Hampton NZ and Xiao F (2013) Personality and attitudes of Chinese university students toward people with intellectual disabilities. The Journal of Rehabilitation 79(1). National Rehabilitation Association: 3–11.	CPAI-2 Aesthetics, Interpersonal Tolerance, Responsibility, Traditionalism scales	α: 0.70 (Aesthetics) 0.75 (Interpersonal Tolerance) 0.78 (Responsibility) 0.70 (Traditionalism)	M	N/A	N/A	U	N/A	U	existing scale	—	N/A	U	N/A	U	N/A	U	N/A	U	N/A	N/A	N/A	N = 242 Mainland China	Not stated
	Valchev VH, van de Vijver FJR, Meiring D, et al. (2014) Beyond agreeableness: Social–relational personality concepts from an indigenous and cross-cultural perspective. Journal of Research in Personality 48: 17–32.	CPAI-2 Interpersonal Relatedness scales	alphas: Study 1: (required removal of 17 items) .47 to .64 (mean =.58) for Blacks .49 to .68 (mean = .59) for Whites	L	N/A	N/A	U	N/A	U	existing English scale, PCA	—	Study 1 Tucker’s φ congruence coefficients ranged from .94 to .98 (mean = .97)	L	N/A	U	N/A	U	N/A	U	N/A	N/A	N/A	Study 1: South Africa (ethnocultural groups: White (n = 440) & Black (n = 1043)), N = 1483	Not stated
	Wu LZ, Roche MJ, Dowgwillo EA, et al. (2015) A Chinese translation of the inventory of interpersonal problems – Short circumplex. Journal of Personality Assessment 97(2). Routledge: 153–162.	Full CPAI-2	alpha for the CPAI–2 scales ranged from .37 to .81, with a mean of .59	L	N/A	N/A	U	N/A	U	existing scale	—	N/A	U	N/A	U	Strongest correlations with Mandarin Chinese Inventory of Interpersonal Problems: SP: CPAI External versus Internal Locus of Control and MCIIP Cold (r = -.32*) | CPAI Enterprise and MCIIP Nonassertive (r = -.32*) DEP: CPAI Family Orientation and MCIIP Vindictive (r = -.35) ACC: CPAI Graciousness–Meanness and MCIIP Vindictive (r = -.46*) IP: CPAI Social Sensitivity and MCIIP Cole (r = -.29*) *note…	M	N/A	U	N/A	N/A	N/A	N = 401 Mainland China (Simplified Chinese)	Not stated
	Laher S (2015) Exploring the utility of the CPAI-2 in a South African sample: Implications for the FFM. Personality and Individual Differences 81. Dr. Sybil Eysenck Young Researcher Award: 67–75.	CPAI-2 (Form B)	α: 0.92 (Social Potency) 0.75 (Dependability) 0.76 (Accommodation) 0.74 (Interpersonal Relatedness)	M	N/A	N/A	U	N/A	U	Existing English scale, EFA, extant measures, theory	H	Four factor solution explains 49.40% of variance congruence coefficients: 0.97 (Social Potency) 0.95 (Dependability) 0.94 (Accommodation) 0.93 (Interpersonal Relatedness) five factor solution explains 55.5% of variance and supported Social Potency, Accommodation and Interpersonal Relatedness. Dependability was not supported and appears to split into neuroticism, conscientiousness, and interperson…	L	N/A	U	N/A	U	N/A	U	N/A	N/A	N/A	N = 425 South Africa (English)	Not stated
	Zhou M, Huang D, Ren F, et al. (2021) Short forms of the cross-cultural (Chinese) personality assessment inventory: Reliability, validity, and measurement invariance across gender. Frontiers in Psychology 12.	Full CPAI-2	56-item α: 0.822 (Social Potency) 0.831 (Dependability) 0.768 (Accommodation) 0.724 (Interpersonal Relatedness) 0.786 (Average across domains) 28-item α: 0.710 (Social Potency) 0.760 (Dependability) 0.609 (Accommodation) 0.590 (Interpersonal Relatedness) 0.667 (Average across domains)	56-item: M 28-item: L	N/A	N/A	U	N/A	U	Experts, MI across genders, CFA, ESEM Item selection for short CPAI scales, 56 and 28-item versions: Higher factor loadings, less cross-loading, contribute higher alpha coefficient for the domain 56-item: 2 items from each personality scale, aiming to retain a degree of hierarchical measurement for both domain and scale-level measurement 28-item: took 1 item from each personality scale of the 56-…	H	56-item CPAI: X2(DF): 9721.41 (1293) TLI: 0.907 CFI: 0.922 RMSEA: 0.024 [.024; .025] *factor loadings typically low (i.e., [.30, .50]) 28-item CPAI: X2(DF): 2439.82 (272) TLI: 0.921 CFI: 0.943 RMSEA: 0.027 [.026; .028] *factor loadings typically low (i.e., [.30, .50])	M	Strongest correlations with Big 5 (TIPI-10 scale): Extraversion and SP (r = .51**) Agreeableness and Dep (r = .47**) | and Ac (.44**) Conscientiousness and Dep (r = .59**) Emotional stability and Dep (r = .68**) Openness and SP (r = .66**)	M	Correlations between both CPAI scales and external variables moderate to strong	M/H	N/A	U	N/A	N/A	N/A	N = 11137 Mainland China (Chinese)	the National Natural Science Foundation of China
CPAI -A
	Ho MY, Cheung FM and Cheung SF (2008) Personality and life events as predictors of adolescents’ life satisfaction: Do life events mediate the link between personality and life satisfaction? Social Indicators Research 89(3): 457–471.	CPAI-A (adolescent scale)	average alpha for 25 personality scales = .71	M	N/A	N/A	U	N/A	U	existing scale	—	N/A	U	N/A	U	All scales except Sensation seeking correlated with life satisfaction - strongest Optimism vs Pessimism r = .47, p < .001 Most correlated with negative life events - strongest Emotionality r = .32, p< .001	M	Ren-Qing, Family Orientation and Harmony accounted for an additional 7% variance in life satisfaction beyond the contribution of all the universal personality scales, ΔR 2 = .07, ΔF(3,1829) = 61.17, p < .001.	L	N/A	N/A	N/A	N = 1961 Hong Kong	Not stated
	Ho MY, Cheung FM, You J, et al. (2013) The moderating role of emotional stability in the relationship between exposure to violence and anxiety and depression. Personality and Individual Differences 55(6): 634–639.	CPAI-A (adolescent scale) Scales that load highly on emotional stability factor Emotionality (EMO; 12 items), Optimism–Pessimism (O–P; 12 items) Inferiority vs Self-Acceptance (I–S; 13 items)	Combined Emotional Stability scale alpha: .88	H	N/A	N/A	U	N/A	U	existing scale	—	N/A	U	N/A	U	symptoms of anxiety and depression = -.61, p < .001	H	N/A	U	N/A	N/A	N/A	N = 482 Hong Kong	Not stated
	Li M, Fan W, Chen X, et al. (2019) Independent and interdependent personalities at individual and group levels: Predicting loneliness in Chinese adolescents. Personality and Individual Differences 147: 85–90.	CPAI-A (adolescent scale) Form B	alphas 0.84 (Social Potency), 0.81 (Dependability), 0.81 (Emotional Stability), 0.87 (IR)	H	N/A	N/A	U	N/A	U	MI across genders	—	N/A	U	N/A	U	Correlations with Loneliness at Grade 6/Grade 7/Grade 8: SP: r = -.41**/-.34**/-.24** DEP: r = -.37**/-.26**/-.27** Emotional Stability: r = -.49**/-.38**/-.24** IP: r = -.51**/-.35**/-.25**	M	N/A	U	N/A	N/A	N/A	N = 722 Mainland China (Chinese)	National Social Sciences Found of China

## Sheet: SAPI
Measure	Papers	Scale, subscales, or items	Internal Consistency	IC Rating	Test-restest	Time Period	TT Rating	Inter-Rater Reliability	IR Rating	Content Validity	CV Rating	Stuctural Validity	SV Rating	Convergent & Discriminant Validity	CD Rating	Criterion Validity	CrV Rating	Incremental Validity	IV Rating	Configural Invariance	Metric Invariance	Scalar Invariance	Cultures/Languages	Funding
			Reliability coefficient (α, ω)		Correlation	Test-retest time period		ICC or weighted Kappa		Scale development or translation techniques		Fit statistics				Correlation
South African Personality Inventory
	Nel JA, Valchev VH, Rothmann S, et al. (2012) Exploring the personality structure in the 11 languages of South Africa. Journal of Personality 80(4): 915–948.	Development of the SAPI	N/A	U	N/A	N/A	U	N/A	U	Lexical analysis of personality discriptors across 11 languages experts, semantic clustering,	M	N/A	U	N/A	U	N/A	U	N/A	U	N/A	N/A	N/A	South Africa (N = 204) and the Netherlands (N = 95) English	Not stated
	Hill C, Nel JA, Vijver FJR van de, et al. (2013) Developing and testing items for the South African Personality Inventory (SAPI). SA Journal of Industrial Psychology 39(1). 1: 13.	*development of item pool for the SAPI	Cronbach’s alpha values that ranged from 0.74 to 0.95	H	N/A	N/A	U	N/A	U	existing models, qualitative study, pilot testing, cluster analysis, PCA, FA	H	N/A	U	N/A	U	N/A	U	N/A	U	N/A	N/A	N/A	N = 6735 South Africa	the National Research Foundation
	Valchev VH, van de Vijver FJR, Meiring D, et al. (2014) Beyond agreeableness: Social–relational personality concepts from an indigenous and cross-cultural perspective. Journal of Research in Personality 48: 17–32.	SAPI Social-Relational scales *comparison of SAPI social relational scales and CPAI Interpersonal relatedness	alphas: Study 1: .59 to .92 (mean =.81) for Blacks .74 to .89 (mean = .81) for Whites Study 2: .78 to .89 (mean = .82) for Whites SR-pos: .91 SR-neg: .92 Study 3: .65 to .84 (mean = .76; mainstream Dutch) .65 to .83 (mean = .75; Western immigrants) .68 to .86 (mean = .77; Antillean, Surinamese, and Indonesian immigrants) .79 to .89 (mean = .79; non-Western immigrants)	M	N/A	N/A	U	N/A	U	compared indigenous personality scales to the universal models (joint FA to determine if forming separate factors) and regression to assess to what extent the indigenous scales are predicted by the universal scales Dutch translation: "committee approach"	H	Study 1 Tucker’s φ congruence coefficients > .97 (mean = .99) SAPI: scales clearly formed two factors beyond those defined by the BTI scales, a positive and a negative one Study 3 Tucker’s φ congruence coefficients ≥ .99 social-relational factors were replicated	L	positive and negative SAPI social-relational factors were also strongly predicted by the CPAI2 IR: SR positive factor, RBlacks = .75, RWhites = .79; SR negative factor, RBlacks = .60, RWhites = .61 The SAPI scales were much more strongly predicted by the CPAI-2 IR than by the Big Five.	M	SAPI social-relational scales strongest correlations with Agreeableness (.45) Conscientiousness (.51) Openness (.35)	H	the positive SAPI social-relational scale was the strongest predictor of prosocialness (R2 = .56***) Block 1 BTI scale, Block 2 BTI and SAPI; F(2, 317) = 79.39, p < .001, change in R2 = .21	H	N/A	N/A	N/A	Study 1: South Africa (ethnocultural groups: White (n = 440) & Black (n = 1043)), N = 1483 Study 2: South African White only sample, N = 325 Study 3: Netherlands sample (Dutch version), N = 1277	Not stated
	Fetvadjiev VH, Meiring D, van de Vijver FJR, et al. (2015) The South African Personality Inventory (SAPI): A culture-informed instrument for the country’s main ethnocultural groups. Psychological Assessment 27(3). US: American Psychological Association: 827–837.	Full scale	alpha Black: .72 Colored: .77 Indian: .81 White: .87 Median: .79	M	N/A	N/A	U	N/A	U	EFA, existing models	M	Tucker’s φ congruence coefficients: SR-Pos / SR-NEg / N / E / C / O Blacks (Mean = .94) .95 / .99 / .94 / .97 / .85 / .92 Coloreds (Mean = .97) .99 / .99 / .98 / .97 / .96 / .95 Indians (Mean = .95) .96 / .97 / .98 / .97 / .89 / .92 Whites (Mean = .98) .99 / .99 / .97 / .98 / .97 / .99 Mean (Mean = .96) .97 / .99 / .97 / .97 / .92 / .95 *.85 and .95 are considered indicative of a fair replication…	L	N/A	U	N/A	U	N/A	U	N/A	N/A	N/A	English version (SAPI-E) N = 1364 South African ethnocultural groups: Black (n = 671), Coloured (n = 198), White (n = 391), and Indian (n = 104)	National Research Foundation Innovation Postdoctoral Fellowship University of Pretoria ViceChancellor’s Postdoctoral Fellowship South Africa–Netherlands Research Programme on Alternatives in Development Grant
	Fetvadjiev VH, Meiring D, van de Vijver FJR, et al. (2018) Personality and behavior prediction and consistency across cultures: A multimethod study of Blacks and Whites in South Africa. Journal of Personality and Social Psychology 114(3): 465–481.	Full scale *development of South African Personality Inventory–Adjective (SAPI-A; in counterbalanced order) to describe the targets.	SAPI alpha coefficient: Blacks / Whites SR-pos: .93 / .94 SR-neg: .80 / .84 N: .81 / .84 E: .79 / .82 C: .88 / .86 O: .89 / .82 SAPI-A alpha coefficient: Blacks / Whites SR-pos: .95 / .95 SR-neg: .91 / .91 N: .88 / .86 E: .85 / .88 C: .93 / .92 O: .89 / .86	H	N/A	N/A	U	N/A	U	existing scale	—	Tucker’s φ congruence coefficients: SAPI SR-pos: .95 SR-neg: .97 N: .92 E: .89 C: .94 O: .92 SAPI-A SR-pos: .95 SR-neg: .93 N: .92 E: .91 C: .81 O: .87	L	N/A	U	N/A	U	N/A	U	N/A	N/A	N/A	South African ethnic groups Study 1: Black (n = 107) and White (n = 241) Study 2: Black (n = 57) and White (n = 52) English	National Research Foundation Innovation Postdoctoral Fellowship University of Pretoria Vice-Chancellor’s Post-Doctoral Fellowship
	Fetvadjiev VH, Meiring D, van de Vijver FJR, et al. (2018) Self–other agreement in personality traits and profiles across cultures: A multirater, multiscale study in Blacks and Whites in South Africa. Journal of Personality 86(6): 935–951.	Full scale *includes SAPI-A (in counterbalanced order) to describe the targets.	SAPI scale alpha Black: .90 White: .92 facet level average alphas: Black: .81 White: .82	H	N/A	N/A	U	mean self–other trait agreement correlations: Relative: Blacks / Whites SR-pos: .45 / .22 SR-neg: .29 / .23 N: .47 / .46 E: .45 / .47 C: .43 / .41 O: .32 / .25 Mean: .40 / .34 Friends: Blacks / Whites SR-pos: .35 / .41 SR-neg: .27 / .26 N: .29 / .43 E: .46 / .60 C: .28 / .50 O: .23 / .38 Mean: .31 / .43	L	Other-report version of SAPI: rephrasing of the items into the third person and modification the instructions.	—	congruence coefficients all > .85 except Openness in observer reports (relative and friend versions) *For the comparison by ethnic group, the factor solution in Blacks was target-rotated toward Whites	L	N/A	U	N/A	U	N/A	U	N/A	N/A	N/A	South Africa: ethnic groups Black (n = 172) and White (n = 198) English	National Research Foundation Innovation Postdoctoral Fellowship University of Pretoria Vice-Chancellor’s Post-Doctoral Fellowship
	Morton N, Hill C, Meiring D, et al. (2020) Investigating measurement invariance in the South African Personality Inventory: English version. South African Journal of Psychology 50(2). SAGE Publications: 274–289.	SPI-188-E * two additional factors: empathy and arrogance	not reported	U	N/A	N/A	U	N/A	U	added two facets: empathy (positive social-relational disposition) and arrogance (negative social-relational disposition), re-introducing these items from the existing SAPI item bank. ESEM	—	N/A	?	N/A	U	N/A	U	N/A	U	SUPPORTED X2/df = 3.40 CFI > .95 RMSEA < .08 SRMR < .08	SUPPORTED X2/df = 2.58 CFI > .95 (ΔCFI (.005)) RMSEA < .06 SRMR < .08	Change in CFI > .01 X2/df = 2.58 CFI > .95 (ΔCFI (.016)) RMSEA < .08 (ΔRMSEA (.009)) SRMR < .08	N = 3202 English version (SAPI-E) South African ethnocultural groups: African (n = 669), Coloured (n = 199), White (n = 1127), and Indian (n = 150)	National Research Foundation (NRF)
	Hill C, Nel JA, de Beer LT, et al. (2021) Assessing the nomological network of the South African personality inventory with psychological traits. Frontiers in Psychology 12.	Full scale	Cronbach’s alpha values that ranged from 0.74 to 0.95	H	N/A	N/A	U	N/A	U	ESEM, invariance confirmed across gender and ethnic groups	H	6-factor model supported across 2 studies: χ2=333.77(df=72,p<0.001), RMSEA=0.062 (90%CI:0.056, 0.069), CFI=0.975, TLI=0.942, SRMR=0.015 χ2 =217.81 (df =72; p <0.001), RMSEA=0.069 (90% CI:0.059, 0.080), CFI = 0.967, TLI = 0.921, SRMR = 0.019 *factor loadings not reported	H	N/A	U	Strongest correlations: N with psychological wellbeing (environmental mastery: -.66 | self-acceptane: -.66) N with trait anxiety (.61) O with cultural intelligence (motivational CQ: .37 | meta-cognition CQ: .38) PSR with cultural intelligence (meta-cognition CQ: .38) PSR with work locus of control (-.30) *p < .05 or lower (not specified)	H	N/A	U	SUPPORTED X2 = 414.80 | df = 216 CFI = .98 RMSEA = .057 SRMR = .018 *for South African ethnic groups: Black, Coloured, and White	SUPPORTED X2 = 631.20 | df = 372 CFI = .974 ∆CFI = .006 RMSEA = .049 ∆RMSEA =.008 SRMR =.044 ∆SRMR = -.026 *for South African ethnic groups: Black, Coloured, and White	SUPPORTED X2 = 675.09 | df = 398 CFI = .972 ∆CFI = .002 RMSEA = .049 ∆RMSEA =.000 SRMR =.047 ∆SRMR = -.003 *for South African ethnic groups: Black, Coloured, and White	Study 1 N = 936 (Black n = 157, Coloured n = 96, Indian n = 54, and White n = 607) Study 2 N = 400 Study 3 N = 422 South Africa (English)	The South African National Research Foundation Incentive Funding for Rated Researchers
	Hill C, Hlahleni M and Legodi L (2021) Validating indigenous versions of the South African personality inventory. Frontiers in Psychology 12.	Full scale	Mean alpha for each domain: Tshivenda-version Conscientiousness (α = 0.67), Extraversion (0.61), Openness (0.63); Neuroticism (0.65); Negative Social-Relational Disposition (0.70); Positive Social Relational Disposition (0.72) Southern Sotho-version Conscientiousness (α = 0.63), Extraversion (0.50), Openness (0.59); Neuroticism (0.55); Negative Social-Relational Disposition (0.78); Positive Socia…	L	N/A	N/A	U	N/A	U	Independent language experts, ESEM	M	Tshivenda-version χ2=109.37; df =72; CFI=0.99; TLI=0.97; RMSEA=0.04; 90% CI [0.03-0.06]; SRMR=0.02 *factor loadings for C typically low (i.e., [.30,.50]) *factor loadings for SR-Pos ranged from low to moderate *factor loadings for SR-Neg, E & N typically moderate (i.e., [.50,.70]) *factor loadings for O typically high (i.e., ≥ .70) Southern Sotho-version χ2 = 149.109; df = 72; CFI = 0.97; TLI = 0…	H	N/A	U	N/A	U	N/A	U	N/A	N/A	N/A	Study 1 N = 290 Study 2 N = 293 South Africa: Tshivenda ethnic group & Sesotho ethnic group Tshivenda and the Southern Sotho languages	The South African National Research Foundation Incentive Funding for Rated Researchers University of Johannesburg’s University Research Committee University of Johannesburg’s Global Excellence and Stature Scholarship
	Fetvadjiev VH, Neha T, van de Vijver FJR, et al. (2021) The cross-cultural relevance of indigenous measures: The South African personality inventory (SAPI), family orientation, and well-being in New Zealand. Journal of Cross-Cultural Psychology 52(1). SAGE Publications Inc: 3–21.	Full scale	alphas for Euro / Māori: 0.95 / 0.94 (Pos SR) 0.89 / 0.90 (Neg SR) 0.89 / 0.86 (N) 0.89 / 0.87 (E) 0.91 / 0.90 (C) 0.87 / 0.87 (O) *alphas for each facet also reported	H	N/A	N/A	U	N/A	U	EFA	—	ESEM Euro: χ2=173.118; df =60; CFI=0.97 RMSEA=0.066 *factor loadings typically high (i.e., ≥ .70) ESEM Māori: χ2=120.092; df =60; CFI=0.97 RMSEA=0.067 *factor loadings typically high (i.e., ≥ .70) Tucker’s φ congruence coefficients Target pooled-within solution from South African ethnocultural groups range 0.90 to 0.99 mean = 0.95 in NZ Europeans mean = 0.93 in NZ Māori Target NZ Euro structure w…	H	N/A	U	N/A	U	SAPI social-relational concepts had small incremental validity for family orientation above the other four factors (R2 <.10), but not for well-being	L	supported	supported	not supported	New Zealand European (n = 428) and Māori (n = 226) ethnic groups	start-up grant from the School of Psychology, Victoria University of Wellington, New Zealand

## Sheet: Schwartz
Measure	Papers	Scale, subscales, or items	Internal Consistency	IC Rating	Test-restest	Time Period	TT Rating	Inter-Rater Reliability	IR Rating	Content Validity	CV Rating	Stuctural Validity	SV Rating	Convergent & Discriminant Validity	HT Rating	Criterion Validity	CrV Rating	Incremental Validity	IV Rating	Configural Invariance	Metric Invariance	Scalar Invariance	Cultures/Languages	Funding
			Reliability coefficient (α, ω)		Correlation	Test-retest time period		ICC or weighted Kappa		Scale development techniques		Fit statistics				Correlation
Schwartz Portrait Value Questionnarie (PVQ40)
	Leung K, Au A, Huang X, et al. (2007) Social axioms and values: a cross‐cultural examination. European Journal of Personality 21(2). SAGE Publications Ltd: 91–111. *other samples (HK / China / Dutch / Estonia) completed SVS (see below)	PVQ-40	α: Isreal Hedonism: 0.86 Stimulation: 0.75 Self-direction: 0.62 Universalism: 0.75 Benevolence: 0.67 Tradition: 0.75 Conformity: 0.77 Security: 0.68 Power: 0.65 Achievement: 0.80	M	N/A	N/A	U	N/A	U	back-translation method for local languages versions that didn't already exist CFA	Translation: L	10 factor structure: x2/df=3.06, CFI=0.921, SRMR=0.046, RMSEA=0.047 *factor loadings not reported	M	N/A	U	Correlations with SAS Hedonism: -.14*** Stimulation: -.10*** Self-direction: -.15*** Universalism: ns Benevolence: .14*** Tradition: .33*** Conformity: .10*** Security: ns Power: -.10*** Achievement: -.11***	L	N/A	U	N/A	N/A	N/A	Isreal (Hebrew), n = 89 *Paper only specifies "local languages"	Not stated
	Oreg S, Bayazit M, Vakola M, et al. (2008) Dispositional resistance to change: Measurement equivalence and the link to personal values across 17 nations. Journal of Applied Psychology 93(4). US: American Psychological Association: 935–944.	PVQ-40	mean coefficient alphas across samples: .77 (openness) .75 (conservation) .80 (self-transcendence) .83 (self-enhancement) *reliabilities for each country in Table 3 of paper	M	N/A	N/A	U	N/A	U	existing scale	—	Fit statistics for total combined samples: X2(107) = 183.08 RMSEA = .050 CFI = .93 GFI = .92 CFI ≥.95 in Croatia, Germany, Spain and US samples CFI ≥.90 in all other samples *mean factor loadings typically moderate across the 17 samples	M	N/A	U	openness had significant negative correlations (p < .01) with resistence to change across all samples, average across samples = -.43 (smallest -.27 fo US sample, largest -.57 for Czech republic) Conservation had significant postivie correlations (p < .01) with resistence to change across all samples average across samples = .44 (smallest .28 fo US sample, largest .58 for Croatia)	H	N/A	U	N/A	N/A	N/A	N = 4201 Australia (English), n = 251 China (Chinese), n = 194 Croatia (Croatian), n = 246 the Czech Republic (Czech), n = 224 Germany (German), n = 206 Greece (Greek), n = 386 Israel (Hebrew), n = 241 Japan (Japanese), n = 337 Lithuania (Lithuanian), n = 212 Mexico (Spanish), n = 265 the Netherlands (Dutch), n = 205 Norway (Norwegian), n = 266 Slovakia (Slovakian), n = 171 Spain (Spanish), n = 2…	the Scientific Grant Agency of the Ministry of Education of the Slovak Republic and the Slovak Academy of Sciences, VEGA the Chinese National Science Foundation the Institute of Psychology, Academy of Sciences of the Czech Republic the Ministry of Science, Education, and Sports in Croatia
	Maercker A, Mohiyeddini C, Müller M, et al. (2009) Traditional versus modern values, self-perceived interpersonal factors, and posttraumatic stress in Chinese and German crime victims. Psychology and Psychotherapy: Theory, Research and Practice 82(2): 219–232.	PVQ-40	α = German / Chinese .74 / .70 (Traditional values) .77 / .71 (Modern values)	M	N/A	N/A	U	N/A	U	German version already existed Chinese version: experts (original author), standard back-translation method	Translation: M	N/A	U	N/A	U	N/A	U	N/A	U	N/A	N/A	N/A	China (Chinese), n = 130 Germany (German), n = 151	Not stated
	Vecchione M, Schwartz SH, Caprara GV, et al. (2015) Personal values and political activism: A cross-national study. British Journal of Psychology 106(1): 84–106.	PVQ-40	N/A	U	N/A	N/A	U	N/A	U	used existing language versions	—	Index of Quality indices were higher than .60 for each of the 15 values in all countries, ranging from an average of .65 (SD = .08) for humility to .79 (SD = .04) for hedonism		N/A	U	political activism related significantly to openness to change (rw = .16, p < .01), self-transcendence (rw = .13, p < .01), and conservation (rw = −.19, p < .01)	L	N/A	U	supported	partial supported	not tested	Australia, n = 285 Brazil, n = 995 Chile, n = 415 Germany, n = 1066 Greece, n = 374 Finland, n = 428 Israel, n = 478 Italy, n = 557 Poland, n = 431 Slovakia, n = 485 Turkey, n = 512 Ukraine, n = 735 the United Kingdom, n = 469 the United States, n = 543	the HSE Basic Research Program (International Laboratory of Sociocultural Research) Research Priority Program ‘Social Networks’, University of Zurich the Polish National Science Centre
	Ye S, Ng TK, Lu EY, et al. (2018) Chinese Proverb Scale: Development and validation of an indigenous measure of Chinese traditional values. Asian Journal of Social Psychology 21(3): 156–177.	PVQ-40	α values for higher order dimensions .76 (conservation) .80 (openness to change) .80 (self-enhancement) .83 (self-transcendence)	H	N/A	N/A	U	N/A	U	standard translation-back translation processes, compared to previous research	Translation: L	N/A	U	N/A	U	Strongest correlations with Chinese Proverb scale conservation and integrity (r = -.14**) openness to change all non-significant self-enhancement and self-interest (r = .34***) self-transcendence and self-interest (r = -.42***)	M	N/A	U	N/A	N/A	N/A	N = 363 Mainland China (Chinese)	Not stated
	Morell-Gomis R, Lloret Irles D, Moriano JA, et al. (2018) Predicting cannabis use among adolescents in four European Countries: combining personal values and the theory of planned behaviour. Addiction Research & Theory 26(6). Taylor & Francis: 498–506.	PVQ-40	Collectivism Conformity (Cronbach α = .67), Tradition (Cronbach α = .59) Benevolence (Cronbach α = .76). Individualism Self-direction (Cronbach α = .73), Stimulation (Cronbach α = .65), Hedonism (Cronbach α = .73), Achievement (Cronbach α = .75) Power (Cronbach α = .70)	M	N/A	N/A	U	N/A	U	existing scale	—	N/A	U	N/A	U	Tradition, conformity, self-direction, hedonism, and power had mixed weak associations (|.10|≤ r ≤ |.17|) with attitudes towards cannabis, subjective norms, and Abstinence selfefficacy (from cannabis use)	L	N/A	U	N/A	N/A	N/A	N = 3768 Spain (Spanish), n = 738 Italy (Italian), n = 1369 Romania (Romanian), n = 860 Portugal (Portuguese), n = 801	European Commission’s General Directorate of Justice
	Chan H-W (2020) When do values promote pro-environmental behaviors? Multilevel evidence on the self-expression hypothesis. Journal of Environmental Psychology 71: 101361.	10-items from PVQ for self-enhancement and self-transcendence only	α values for higher order dimensions S-E and S-T Study 1: .54 (self-enhancement) .56 (self-transcendence) Study 2: .50 (self-enhancement) .64 (self-transcendence)	L	N/A	N/A	U	N/A	U	existing scale	—	N/A	U	N/A	U	S-T predictor of public-sphere pro-environmental behaviour (Study 1: .155, p < .001; Study 2: .064, p < .001)		N/A	U	N/A	N/A	N/A	Study 1: N = 83975 58 countries Study 2: N = 90360 60 countries *Both from World Value Survey	Not stated
	Myyry L, Helkama K, Silfver-Kuhalampi M, et al. (2021) Explorations in reported moral behaviors, values, and moral emotions in four countries. Frontiers in Psychology 12: 661172.	PVQ-40	α = 0.72 (Bulgaria) 0.62 (Estonia) 0.69 (Finland) 0.67 (Portugal)	L	N/A	N/A	U	N/A	U	existing scale	—	N/A	U	N/A	U	Strongest correlations: conservation and interpersonal transgrssions (r = -.18***) openness to change and interpersonal transgrssions (r = .17***) self-enhancement and interpersonal transgrssions (r = .22***) self-transcendence and anti-social behaviors (r = -.14***)	L	N/A	U	N/A	N/A	N/A	N = 758 Bulgaria (Bulgarian), n = 166 Estonia (Estonian), n = 239 Finland (Finnish), n = 151 Portugal (Portuguese), n = 202	the Academy of Finland
PVQ-21
	Fischer R and Schwartz S (2011) Whence differences in value priorities? Individual, cultural, or artifactual sources. Journal of Cross-Cultural Psychology 42(7). SAGE Publications Inc: 1127–1144.	PVQ-21	N/A	U	N/A	N/A	U	average ICC coefficient across the 21 value items was .04, ranging from .02 to .12. *The larger the ICC value, the higher the proportion of the total variance in an item explained by unit (country) membership. I.e., the average value ICC indicates that country differences accounted for only 4% of the variance in self-ratings		used existing data from Schwartz (2006)	—	N/A	U	N/A	U	N/A	U	N/A	U	N/A	N/A	N/A	N = 42359 19 countries: Austria, Belgium, Switzerland, Czech Republic, Germany, Denmark, Spain, Finland, France, Great Britain, Greece, Hungary, Ireland, Israel, Netherlands, Norway, Poland, Portugal, Sweden, and Slovenia	Israel Science Foundation The Royal Society of New Zealand
	Vecchione M, Schwartz SH, Caprara GV, et al. (2015) Personal values and political activism: A cross-national study. British Journal of Psychology 106(1): 84–106.	PVQ-21	average alpha reliability coefficients: .72 (SD = .03) for conservation, .70 (SD = .05) for self-transcendence, .66 (SD = .04) for openness to change, .71 (SD = .05) for self-enhancement. *Hedonism was excluded	M	N/A	N/A	U	N/A	U	existing scale	—	N/A	U	N/A	U	activism correlated significantly with openness to change (rw = .18**) self-transcendence (rw = .12**) conservation (rw = -.22**) Openness to change values correlated positively and significantly in all countries (coefficients ranged from .07 to .28 across countries). Self-transcendence values correlated positively in 19 of 20 countries and significantly in 15 of 20 (coefficients from −.04 to .23…	L/M	N/A	U	N/A	N/A	N/A	N = 35116 Austria (n = 2,142), Belgium (n = 1,740), Czech Republic (n = 1,192), Denmark (n = 1,438), Finland (n = 1,738), France (n = 1,265), Germany (n = 2,726), Greece (n = 2,273), Hungary (n = 1,476), Ireland (n = 1,742), Israel (n = 1,993), Netherlands (n = 2,248), Norway (n = 1,793), Poland (n = 1,836), Portugal (n = 1,349), Slovenia (n = 1,273), Spain (n = 1,556), Sweden (n = 1,669), Switze…	the HSE Basic Research Program (International Laboratory of Sociocultural Research) Research Priority Program ‘Social Networks’, University of Zurich the Polish National Science Centre
	Maercker A, Chi Zhang X, Gao Z, et al. (2015) Personal value orientations as mediated predictors of mental health: A three-culture study of Chinese, Russian, and German university students. International Journal of Clinical and Health Psychology 15(1): 8–17.	PVQ-21	alpha reliability coefficients for traditional/modern value sum scores were .67/.73 in Germany; .76/.78 in Russia; .77/.77 in China	M	N/A	N/A	U	N/A	U	used existing language versions	—	N/A	U	N/A	U	Russian and Chinese: all single value orientations were significantly associated with positive mental health (r < .30) except Chinese sample (r < .40 with benevolence, universalism, hedonism). German sample: strongest correlation for positive mental health and hedonism (r = .46) (other correlations were only weak)	L/M	N/A	U	N/A	N/A	N/A	China (Chinese), N = 9019 Germany (German), N = 1105 Russia (Russian), N = 3743	Not stated
	Sortheix FM and Schwartz SH (2017) Values that underlie and undermine well–being: Variability across countries. European Journal of Personality 31(2). SAGE Publications Ltd: 187–201.	PVQ-21	reliability average .55 range .38 (tradition) to .69 (achievement)	L	N/A	N/A	U	N/A	U	existing scale	—	N/A	U	N/A	U	Life satisfaction: positive relation: self-direction, stimulation, hedonism, benevolence negative relation: security, conformity, tradition, power Depressive affect: positive relation: security, conformity, tradition, power negative relation: self-direction, stimulation, hedonism, benevolence	U	N/A	U	N/A	N/A	N/A	N = 121495 32 countries	the Ella and Gesorg Ehrnrooth Foundation a subsidy by the Russian Academic Excellence Project ‘5–100’s
	Heim E, Scholten S, Maercker A, et al. (2017) Students’ value orientations in contemporary China: Analysis of measurement invariance and latent mean differences in comparison with students from Germany and Russia. Journal of Cross-Cultural Psychology 48(4). SAGE Publications Inc: 511–531.	PVQ-21	α = Germany / China / Russia .67 / .76 / .65 (Self-transcendence) .62 / .60 / .65 (Conservation) .73 / .65 / .73 (Self-enhancement) .67 / .71 / .60 (Openness to change) .76 / .63 / .62 (Hedonism)	L	N/A	N/A	U	N/A	U	standard translation-back translation processes for Russian version, compared to existing translation	Translation: L	For all scales CFI > .95 RMSEA < .06 (except self enhancement in Germany = .103) *except hedonism which wasn't tested because "hedonism is placed between the higher-order factors openness to change and self-enhancement and was therefore excluded from further analyses" *factor loadings large range from .33 - .86 (Germany), .38 - .81 (China), and .35 - .80 (Russia)	H	N/A	U	N/A	U	N/A	U	supported	supported	partial for all scales except opennes to change (and heodonism wasn't reported?)	China (Chinese), n = 9601 Germany (German), n = 1118 Russia (Russian), n = 3890	No funding received
	Xiu D, Maercker A, Yang Y, et al. (2017) Prolonged grief, autobiographical memory, and its interaction with value orientations in China and Switzerland. Journal of Cross-Cultural Psychology 48(9). SAGE Publications Inc: 1369–1388.	PVQ-21	Alphas: Chinese sample / Swiss sample .81 / .64 (Traditional values) .81 / .83 (Modern values)	M	N/A	N/A	U	N/A	U	used existing, validated translations	—	Chinese: χ2 = 6.70, df = 8, p = .84, GFI = .93 Swiss: χ2 = 3.40, df = 8, p = .91, GFI = .96 *factor loadings not reported	M	N/A	U	N/A	U	N/A	U	supported	not tested?	not tested	China (Chinese), n = 30 Switzerland (German), n = 30	No funding received
	Fitzsimmons J and Cicia G (2018) Different tubers for different consumers: Heterogeneity in human values and willingness to pay for social outcomes of potato credence attributes. International Journal on Food System Dynamics 9(4). 4: 354–374.	PVQ-21	Value alphas: German / Italian Power: 0,64 / 0,63 Achievement: 0,76 / 0,81 Hedonism: 0,66 / 0,61 Stimulation: 0,57 / 0,71 Self-Direction : 0,56 /0,56 Universalism: 0,59 / 0,68 Benevolence: 0,72 / 0,62 Tradition: 0,50 / 0,35 Conformity: 0,59 / 0,54 Security: 0,72 / 0,57	L	N/A	N/A	U	N/A	U	PCA	—	Italian 3 "meta-values": Self-enhancement / Openness-to-change Self-Transcendence / Openness-to-change Conservation German 4 "meta-values": Self-enhancement Self-Transcendence / Openness-to-change Conservation Hedonism	U	N/A	U	N/A	U	N/A	U	N/A	N/A	N/A	Italy, n = 1004 Germany, n = 1009	Not stated
	Heim E, Steinmetz H, Zeigenfuse MD, et al. (2018) The circular structure of values: The case of China. International Journal of Psychology 53(5): 339–348.	PVQ-21	N/A	U	N/A	N/A	U	N/A	U	existing scale	—	Indices of fit of the correlation matrices to a quasi-circumplex structure: Item-level: CFI = .918 RMSEA = .058 Sum score-level: CFI = .990 RMSEA = .045 *factor loadings not reported Reported other papers too: Maercker et al. (2009, China) RMSEA = .000 CFI = 1.000 Vignoles et al. (2010, China) RMSEA = .060 CFI = .974	H	N/A	U	N/A	U	N/A	U	N/A	N/A	N/A	N = 355 Mainland China (Chinese)	the Alexander von Humboldt Foundation Data gathered within the Bochum Optimism and Mental Health (BOOM) research program
	de Wet J, Wetzelhütter D and Bacher J (2019) Revisiting the trans-situationality of values in Schwartz’s Portrait Values Questionnaire. Quality & Quantity 53(2): 685–711.	PVQ-21	Alphas: Context free 0.874 (Austria) 0.815 (South Africa) Family context 0.897 (Austria) 0.842 (South Africa) University context (2-weeks later) 0.869 (Austria) 0.875 (South Africa)	H		administered 2 weeks later but in a different 'context' (i.e., univsersity context in mind while completing the survey)	—	N/A	U	existing scale	—	N/A	U	N/A	U	N/A		N/A	U	N/A	N/A	N/A	Austria, n = 52 South Africa, n = 61	Not stated
	Elster A and Gelfand MJ (2021) When guiding principles do not guide: The moderating effects of cultural tightness on value-behavior links. Journal of Personality 89(2): 325–337.	PVQ-21	α = 0.75 (self-transcendence (universalism and benevolence)) 0.61 (conservation (tradition, conformity, and security))	L	N/A	N/A	U	N/A	U	existing scale	—	N/A	U	N/A	U	weak correlations with Civic Involvement (r = .06 for ST & r = -.08 for C) and Pro-environmental behaviour (r = .10 for ST & r = -.10 for C) (all p <.01)	L	N/A	U	N/A	N/A	N/A	N = 38924 24 nations from the World Value Survey www.worldvaluessurvey.org	No funding received
	Aival-Naveh E, Rothschild-Yakar L, Park J, et al. (2022) The value of thinking about feelings across cultures: A preliminary investigation of the mentalizing values scale. Journal of Cross-Cultural Psychology 53(3–4). SAGE Publications Inc: 362–379.	PVQ-21	α values: UK / Isreal / Japan .67 / .61 / .68 (conservation) .71 / .73 / .69 (self-enhancement) .72 / .72 / .81 (self-transcendence) .63 / .71 / .73 (openness to change)	M	N/A	N/A	U	N/A	U	used existing validated language versions	—	N/A	U	N/A	U	N/A	U	N/A	U	N/A	N/A	N/A	N = 360 UK, Isreal, and Japan English, Hebrew, and Japanese	No funding received
	Međedović J (2023) Conservatism as a general factor of social attitudes. Psihologija 56(1). Društvo psihologa Srbije: 15–29.	PVQ-21	Openness to change α = .76 Conservation α = .63 Self-transcendence α = .69 Self-enhancement α = .73 median = .71	M	N/A	N/A	U	N/A	U	existing scale	—	N/A	U	N/A	U	Low/moderate correlations with Isms Strongest for each subscale: Openness to change (.20**) Conservation (.32**) Self-transcendence (-.31**) Self-enhancement (-.21**)	M	N/A	U	N/A	N/A	N/A	N = 380 Online sample Cultures/nationality unknown	Not stated
Schwartz Value Survey (SVS)
	Brunsø K, Scholderer J and Grunert KG (2004) Testing relationships between values and food-related lifestyle: results from two European countries. Appetite 43(2): 195–205.	30-items from original 56-items	German sample / Spanish sample Power: α = .53 / .50 Achievement α = .62 / .64 Hedonism α = .63 / .62 Stimulation: .67 / .73 Self-direction: .48 / .55 Universalism: .69 / .67 Benevolence: .58 / .63 Tradition: .50 / .55 Conformity: .51 / .51 Security: .56 / .33	L	N/A	N/A	U	N/A	U	back-translation for both German and Spanish, checked that translations were covering the same values as the English version	Translation: L	N/A	U	N/A	U	N/A	U	N/A	U	N/A	N/A	N/A	Germany (German), n = 1042 Spain (Spanish), n = 1000	Not stated
	Bjerke R, Gopalakrishna P and Sandler D (2005) A cross-national comparison of Scandinavian value orientations: From value segmentation to promotional appeals. Journal of Promotion Management 12(1). Routledge: 35–56.	56-item SVS	α = .88-.91 (only range provided)	H	N/A	N/A	U	N/A	U	Forward and reverse-translations with local bilingual people, content experts, sought to find the appropriate word to describe the meaning of each value	Translation: H	N/A	U	The five most important values are the same for Denmark and Norwary (slightly different orders) Denmard: true friendship, pleasure, healthy, freedom, and self-respect Norway: pleasure, true friendship, healthy, freedom, and self-respect Sweden: pleasure, true friendship, family security, inner harmony, and freedom		N/A	U	N/A	U	N/A	N/A	N/A	Norway (Norwegian), n =139 Sweden (Swedish), n = 115 Denmark (Danish), n = 120	Not stated
	Hofer J, Chasiotis A and Campos D (2006) Congruence between social values and implicit motives: effects on life satisfaction across three cultures. European Journal of Personality 20(4). SAGE Publications Ltd: 305–324.	62-item SVS	Cameroon / Costa Rica / Germany Power: α = .62 / .57 / .84 Benevolence α = .62 / .57 / .60	L	N/A	N/A	U	N/A	U	only values found to have similar meanings across cultures were used to determine the importance participants’ attributed to the motivationally distinct value types (Schwartz, 1994)	—	power and benevolence: X2/df = 1.30 GFI = .94 RMSEA = .02 *Factor loadings range from 0.66 to 0.49 for Cameroon (benevolence: 0.68–0.36; life satisfaction: 0.84–0.22), from 0.63 to 0.43 for Costa Rica (benevolence: 0.61 to 0.30; life satisfaction: 0.760.55), and from 0.69 to 0.35 for Germany (benevolence: 0.53–0.42; life satisfaction: 0.88–0.54).	M	N/A	U	N/A	U	N/A	U	N/A	N/A	N/A	N = 319 Cameroon (English), n = 115 Costa Rica (Spanish), n = 102 Germany (German), n = 102	the German Research Foundation
	Leung K, Au A, Huang X, et al. (2007) Social axioms and values: a cross‐cultural examination. European Journal of Personality 21(2). SAGE Publications Ltd: 91–111. *Isreal sample completed 40-item PVQ (see above)	57-item SVS	α: HK / China / Dutch / Estonia Hedonism: 0.76 / 0.61 / 0.71 / 0.64 (med = .675) Stimulation: 0.78 / 0.70 / 0.75 / 0.85 (med = .765) Self-direction: 0.54 / 0.55 / 0.58 / 0.59 (med = .565) Universalism: 0.71 / 0.74 / 0.73 / 0.75 (med = .735) Benevolence: 0.76 / 0.74 / 0.70 / 0.74 (med = .74) Tradition: 0.59 / 0.53 / 0.77 / 0.65 (med = .62) Conformity: 0.67 / 0.58 / 0.59 / 0.69 (med = .63) Security…	L	N/A	N/A	U	N/A	U	back-translation method for local languages versions that didn't already exist CFA	Translation: L	10 factor structure: x2/df=3.06, CFI=0.921, SRMR=0.046, RMSEA=0.047 *factor loadings not reported	M	N/A	U	the overlap between social axioms and Schwartz’s values was small with the strongest being between values and the Religiosity social axiom: Hedonism: -.14*** Stimulation: -.10*** Self-direction: -.15*** Universalism: ns Benevolence: .14*** Tradition: .33*** Conformity: .10*** Security: ns Power: -.10*** Achievement: -.11***	L	N/A	U	N/A	N/A	N/A	Hong Kong (n = 180), Mainland China (n = 229), The Netherlands (n = 170), Estonia (n = 244) Chinese, Dutch, Estonian *Paper only specifies "local languages"	Not stated
	Stankov L and Lee J (2009) Dimensions of cultural differences: Pancultural, ETIC/EMIC, and ecological approaches. Learning and Individual Differences 19(3). Large-scale Cross-cultural Studies of Cognitive and Noncognitive Constructs: 339–354.	57-item SVS	not reported	U	N/A	N/A	U	N/A	U	existing scale	—	N/A	U			Correlations SI/ST | Con/Indi (significance level not indicated in table) Big 5 (IPIP scale) E: .23 | .08 A: .37 |.30 C: .24 | .33 N: .08 | .04 O: .41 | .10 SAS α-ism: .02 | .29 β=ism: -.06 | .09 γ-ism: .03 | .22 δ-ism: .14 | .34 Stankov/Knezevic social attitudes: Toughness: -.17 | -.19 Maliciousness: -.23 | -.11 Strongest correlations with GLOBE social norms: Ingroup collectivism: .14 | .24	M	N/A	U	N/A	N/A	N/A	N = 2029 8 "society clusters": Latin Europe, Germanic Europe, Eastern Europe, Latin America, Sub-Saharan Africa, Middle East, Southern Asia, Confucian Asia, Anglo English	the Air Force Research Laboratory, US Government
	Fischer R and Schwartz S (2011) Whence differences in value priorities? Individual, cultural, or artifactual sources. Journal of Cross-Cultural Psychology 42(7). SAGE Publications Inc: 1127–1144.	SVS-56 or SVS-57	N/A	U	N/A	N/A	U	Value ICC across countries: teachers / students Average all values: .12 /.11 Power: 0.14 / .11 Achievement: 0.13 / .11 Hedonism: .13 / .13 Stimulation: 0.10 / .07 Self-Direction : 0.08 / .06 Universalism: 0.09 / .08 Benevolence: .09 / .08 Conformity: 0.19 / .19 Tradition: 0.18 / .20 Security: 0.14 / .12 *The larger the ICC value, the higher the proportion of the total variance in an item explaine…		used existing data from Schwartz (2006)	—	N/A	U	N/A	U	N/A	U	N/A	U	N/A	N/A	N/A	N = 41968 67 countries (native or an official national language for each country)	Israel Science Foundation The Royal Society of New Zealand
	Ralston DA, Egri CP, Reynaud E, et al. (2011) A twenty-first century assessment of values across the global workforce. Journal of Business Ethics 104(1): 1–31.	45-items (identified as cross-culturally valid)	*see paper for society specific Table 4 mean α across all countries Power: α = .65 Achievement α = .66 Hedonism α = .52 Stimulation: .65 Self-direction: .61 Universalism: .77 Benevolence: .70 Tradition: .58 Conformity: .66 Security: .60 Collectivism: .82 Individualism: .84 Openness to change: .74 Conservation: .80 Self-enhancement: .78 Self-transcendence: .82 Embeddedness: .81 Hierarchy: .51 Mast…	M	N/A	N/A	U	N/A	U	existing scale	—	N/A	U	N/A	U	average correlations between SVS dimensions: Socioeconomic development: r = .24 (p < .10) Governance: r = .41**	M	N/A	U	N/A	N/A	N/A	N = 11160 50 cultures/nations samples range in size from n = 70 to n = 350 All participants completed the survey in their native language, except Indian participants who completed the English version	Not stated
	Schwartz SH, Cieciuch J, Vecchione M, et al. (2012) Refining the theory of basic individual values. Journal of Personality and Social Psychology 103(4): 663–688.	57-item SVS	Index of Quality 6-point / 11-point Power–resources: 0.85 / 0.83 Power–dominance: .78 / .74 Achievement: 0.75 / 0.68 Hedonism: .77 / .71 Stimulation: 0.76 / 0.73 Self-direction–thought: 0.66 /0.56 Self-direction–action: .73 / .64 Universalism–concern: 0.78 / 0.72 Universalism–nature: .87 / .83 Universalism–tolerance: .71 / .65 Benevolence–dependability: .66 / .68 Benevolence–caring: .72 / .71 Hum…	M	N/A	N/A	U	N/A	U	back-translations, experts (original author), native speakers, repeated process to ensure nuances of items were captured	Translation: H	CFA 57-items, 19 factors: 6-point scale (N = 3261) CFI = .87, SRMR = .046, RMSEA = .045 *factor loadings typically moderate to high (ranging from .328 to .828) 11-point scale (N = 2798) CFI = .84, SRMR = .078, RMSEA = .056 *factor loadings typically moderate to high (ranging from .242 to .787) CFA second-order model, 10 basic values: 6-point scale (N = 3261) CFI = .87, SRMR = .046, RMSEA = .043 1…	L	N/A	U	age correlated with: Conformity–rules: r = .26 Benevolence– dependability: r = -.26 Universalism–nature: r = .26 Universalism– concern: r = .17 Security–societal: r = .25 Tradition: r = .26 education correlated with: self-direction–thought = .22	M	predictive validity of 19-values over 10-values: “It is hard to get ahead in life without lots of money.”: 10 values explained 14.3% of variance Power: β = .37 Security: β = .24 Universalism: β = -.21 Self-direction: β = -.14 Hedonism: β = .10 Tradition: β = -.06 (all p < .02, two-tailed) 19 values explained 16.5% of variance (∆R2 = .22) Power-resources: β = .44 Security-personal: β = .13 Univers…	L	N/A	N/A	N/A	N = 6059 Finland (Finnish), n = 334 Germany (German), n = 325 Isreal (Hebrew), n = 394 Italy (Italian), n1 = 388 and n2 = 382 New Zealand (English), n1 = 527 and n2 = 141 Poland (Polish), n1 = 547 and n2 = 1295 Portugal (Portuguese), n1 = 295 and n2 = 297 Switzerland (German), n = 201 Turkey (Turkish), n1 = 250 and n2 = 240 US (English), n = 443	Higher School of Economics Basic Research Program (International Laboratory of Sociocultural Research) of the National Research University–Higher School of Economics
	Littrell RF and Barba EC (2013) North and South Latin America: Influence of values on preferred leader behaviour in Chile and Mexico. The Journal of Management Development 32(6). Bradford, United Kingdom: Emerald Group Publishing Limited: 629–656.	57-item SVS	alpha: Chile / Mexico Security 0.67 / 0.48 Conformity 0.71 / 0.61 Tradition 0.70 / 0.57 Benevolence 0.70 / 0.81 Universalism 0.82 / 0.78 Self-Direction 0.72 / 0.54 Stimulation 0.64 / 0.62 Hedonism 0.71 / 0.63 Achievement 0.66 / 0.68 Power 0.74 / 0.66 *Chile med = .705 *Mexico med = .625	L	N/A	N/A	U	N/A	U	SEM	—	Chile: PRATIO = .87 RMSEA = .006 Mexico: PRATIO = .87 RMSEA = .075 *factor loadings not reported	L	N/A	U	N/A	U	N/A	U	N/A	N/A	N/A	Chile, n = 254 Mexico, n = 283	Not stated
	Kaptan G, Shiloh S and Önkal D (2013) Values and risk perceptions: A cross-cultural examination. Risk Analysis 33(2): 318–332.	57-item SVS	Value alphas: Turkish sample / Isreali sample Power: 0.76 / 0.63 Achievement: 0.71 / 0.74 Hedonism & Stimulation: 0.73 / 0.77 Self-Direction : 0.61 /0.62 Universalism: 0.80 / 0.70 Benevolence & Conformity: 0.76 / 0.79 Tradition: 0.72 / 0.68 Security: 0.63 / 0.58 *Turkish med = .725 *Isreali med = .69	M	N/A	N/A	U	N/A	U	*only 46 (of 57) value items with similar meanings across cultures were included in the study. Similarity structure analysis (SSA)	—	In both samples, stimulation values formed a joint region with hedonism values, and benevolence values mixed together with conformity values.		N/A	U	significant, predicted correlations with perceived risk perceptions Personally exposed (Turkish/Isreali) stimulation & hedonism and likelihood (r = -.09* / -.15**) self-direction and ER (r = -.11** / -.14**) Universalism and severity (r = .02 / -.16**) Tradition and likelihood (r = .02 / .24**) Security and likelihood (r = .02 / .17**) Security and severity (r = .11** / .03) Terror attack may occ…	L	N/A	U	N/A	N/A	N/A	Turkey (Turkish), n = 536 Isreal (Hebrew), n = 298	the Moshe Dayan Center, Tel Aviv University the Israeli Foreign Ministry the Faculty of Business Administration, Bilkent University to Gülbanu Kaptan
	Grigoryan LK, Lebedeva N and Breugelmans SM (2018) A cross-cultural study of the mediating role of implicit theories of innovativeness in the relationship between values and attitudes toward innovation. Journal of Cross-Cultural Psychology 49(2). SAGE Publications Inc: 336–352.	3-items for Conservation 2-items for Openness to Change	Conservation (indices for security, conformity, and tradition values): α = .76 (traditional societies) α = .82 (modernized societies) Openness to Change (indices for self-direction and stimulation values): α = .63 (both samples)	M	N/A	N/A	U	N/A	U	existing scale	—	N/A	U	N/A	U	Conservation → Attitudes to innovation (direct effect) significant in both samples (−.184** Mod | −.156* Trad) Conservation → Attitudes to innovation (total effect) significant in Traditional sample (−.106 Mod | −.208*** Trad) Openness to Change → Attitudes to Innovation (direct effect) significiant in both samples (.431*** Mod | .241*** Trad) Openness to Change → Attitudes to innovation (total e…	M	N/A	U	N/A	N/A	N/A	Russia (Russian): 'traditional societies' (n = 194 Chechens and Ingushs from North Caucasus and 200 Tuvins from the Tuva Republic) 'modernized societies' (n = 399 Russians from Moscow and Novokuznetsk).	the Russian Academic Excellence Project '5-100' the Basic Research Program at the National Research University Higher School of Economics (HSE)
	Heim E, Steinmetz H, Zeigenfuse MD, et al. (2018) The circular structure of values: The case of China. International Journal of Psychology 53(5): 339–348.	SVS	not reported	U	N/A	N/A	U	N/A	U	existing scale	—	Reported other papers' indices of fit of the correlation matrices to a quasi-circumplex structure: Chen et al. (2009, China) RMSEA = .065 CFI = .978 Chen et al. (2009, China) RMSEA = .111 CFI = .938 Hofer, Busch, Bond, Campos, et al. (2010, Hong Kong) RMSEA = .133 CFI = .934 Hofer, Busch, Bond, Kärtner, et al. (2010, China) RMSEA = .063 CFI = .981	M	N/A	U	N/A	U	N/A	U	N/A	N/A	N/A	N = 686 Mainland China (Chinese)	the Alexander von Humboldt Foundation Data gathered within the Bochum Optimism and Mental Health (BOOM) research program
	Garcia F, Serra E, Garcia OF, et al. (2019) A third emerging stage for the current digital society? Optimal parenting styles in Spain, the United States, Germany, and Brazil. International Journal of Environmental Research and Public Health 16(13). 13. Multidisciplinary Digital Publishing Institute: 2333.	higher order self-transcendence and conservation values items only (27-items)	α = universalism = 0.745 benevolence = 0.721 security = 0.564 conformity = 0.689 tradition = 0.582	L	N/A	N/A	U	N/A	U	existing scale	—	N/A	U	N/A	U	N/A	U	N/A	U	N/A	N/A	N/A	N = 2455 Spain (Spanish), n = 689 the United States (English), n = 488 Germany (German), n = 606 Brazil (Brazilian-Portuguese), n = 672	the Valencian Regional Government, and the European Social Fund Ministry of Science, Innovation, and Universities, Government of Spain
	Martinez I, Garcia F, Veiga F, et al. (2020) Parenting styles, internalization of values and self-esteem: A cross-cultural study in Spain, Portugal and Brazil. International Journal of Environmental Research and Public Health 17(7). 7. Multidisciplinary Digital Publishing Institute: 2370.	higher order self-transcendence and conservation values items only (27-items)	α = universalism = 0.789, benevolence = 0.744, security = 0.852, conformity = 0.628, tradition = 0.643	M	N/A	N/A	U	N/A	U	existing scale	—	N/A	U	N/A	U	N/A	U	N/A	U	N/A	N/A	N/A	N = 2091 Spain, n = 793 Portugal, n = 675 Brazil, n = 623	the Valencian Regional Government, and the European Social Fund Ministry of Science, Innovation, and Universities, Government of Spain Fundação para a Ciência e a Tecnologia, âmbito da Unidade de Investigação e Desenvolvimento em Educação e Formação
	Athota VS, Budhwar P and Malik A (2020) Influence of personality traits and moral values on employee well-being, resilience and performance: A cross-national study. Applied Psychology 69(3): 653–685.	56-item SVS	alpha coefficient: Australia ranged from .80 - .90	H	N/A	N/A	U	N/A	U	existing scale	—	N/A	U	N/A	U	Correlations Australian sample: Benevolence with extraversion = -.25, p < .01; MFQ harm/care = .21, p < .01; MFQ authority/respect = -.21, p < .05 Universalism with MFQ harm/care = .30, p < .01; MFQ fairness/reciprocity = .28, p < .01; MFQ in-group/loyalty = -.16, p < .05; MFQ authority/respect = .27, p < .01; MFQ purity/sanctity = .27, p < .05 Achievement with MFQ fairness/reciprocity = .28, p <…	M	N/A	U	N/A	N/A	N/A	Study 1 N = 195, Australia Study 2 N = 257, India *language not specified	Not stated
Short Schwartz Values Survey (SSVS)
	Solmazer G, Azık D, Fındık G, et al. (2020) Cross-cultural differences in pedestrian behaviors in relation to values: A comparison of five countries. Accident Analysis & Prevention 138: 105459.	SSVS	not reported	U	N/A	N/A	U	N/A	U	existing scale	—	N/A	U	N/A	U	Predicted correlations: Self-transcendence was only positively related to transgressions in Kosovo (r = .20*) Openness to change was only positively related to transgressions in Greece (r = .22**) Self-enhancement was negatively associated with transgressions in Estonia (r = -.20*) *Transgressions relates to pedestrian behaviours	M	N/A	U	N/A	N/A	N/A	N = 813 Estonia, n = 131 Greece, n = 249 Kosovo, n = 112 Russia, n = 176 Turkey, n = 145	the European Union Horizon 2020 Research Innovation Programunder Marie Skłodowska-Curie Grant Agreement ID
	Fındık G, Kaçan B, Solmazer G, et al. (2022) A comparison of the relationship between individual values and aggressive driving in five countries. Journal of Transportation Safety & Security 14(3). Taylor & Francis: 430–452.	SSVS	not reported	U	N/A	N/A	U	N/A	U	existing scale	—	N/A	U	N/A	U	higher-order values were related to aggressive behaviours (range: -.27 ≤ r ≤ -.48) 10-values correlated to aggressive behaviours (range: -.19 ≤ r ≤ -.46)	M	N/A	U	N/A	N/A	N/A	Estonia, n = 124 Greece, n = 272 Kosovo, n = 107 Russia, n = 132 Turkey, n = 87	the European Union Horizon 2020 Research Innovation Programunder Marie Skłodowska-Curie Grant Agreement ID
	Lin H, Chang Y, Chen C, et al. (2022) Are older adults more optimistic? Evidence from China, Israel, and the United States. The Journals of Gerontology: Series B 77(4): e83–e94.	5-item SSVS	α = .66 for Americans α = .73 for Chinese	L	N/A	N/A	U	N/A	U	existing scale	—	N/A	U	N/A	U	Distance × Age × Personal communal values for the risk perception of Probability (self-rated probability of infection of COVID): b = .06, SE = 0.03, t = 2.00, p < .05; Days (for COVID cases to decrease to zero): b = .29, SE = 0.09, t = 3.22, p < .01. Slope analysis suggested that distance was positively associated with age at higher levels of communal values for both Probability (b = .11, SE = 0.…	U	N/A	U	N/A	N/A	N/A	N = 1051 US, n = 261 China, n = 270 Isreal, n = 250	Beijing New Sunshine Foundation, National Natural Science Foundation of China the Faculty of Social Science, Chinese University of Hong Kong
			0.6625

## Sheet: Moral Values
Measure	Papers	Scale, subscales, or items	Internal Consistency	IC Rating	Test-restest	Time Period	TT Rating	Inter-Rater Reliability	IR Rating	Content Validity	CV Rating	Stuctural Validity	SV Rating	Convergent & Discriminant Validity	HT Rating	Criterion Validity	CrV Rating	Incremental Validity	IV Rating	Configural Invariance	Metric Invariance	Scalar Invariance	Cultures/Languages	Funding
			Reliability coefficient (α, ω)		Correlation	Test-retest time period		ICC or weighted Kappa		Scale development techniques		Fit statistics				Correlation
Moral Foundations Questionnaire
	Graham J, Nosek BA, Haidt J, et al. (2011) Mapping the moral domain. Journal of Personality and Social Psychology 101(2): 366–385.	development of MFQ scale	alphas: Harm: .69 Fairness: .65 Ingroup: .71 Authority: .74 Purity: .84	M	pearson correlations: Harm: .71 Fairness: .68 Ingroup: .69 Authority: .71 Purity: .82	average of 37.4 days	High	N/A	U	used existing scale, EFA, CFA	—	five correlated factors: RMSEA = .046		N/A	U	N/A	U	N/A	U	N/A	N/A	N/A	N = 34476 YourMorals.org - cultures unknown?	Institute for Education Sciences and Jacob Javits fellowships National Institute of Mental Health
	Dogruel L, Joeckel S and Bowman ND (2013) Elderly people and morality in virtual worlds: A cross-cultural analysis of elderly people’s morality in interactive media. New Media & Society 15(2). SAGE Publications: 276–293.	32-item MFQ	α= Germany / US: harm/care (α=.564/ .545); fairness/reciprocity (α=.696 / .638); in-group/loyalty (α=.590 / .722); authority/respect (α=.720 / .594); purity/sanctity (α=.647 / .817). Median: .65	L	N/A	N/A	U	N/A	U	native German and English speakers, forward and back translation, multiple retranslations, bilingual research team German version translated with some "Small adjustments ... for the German-language application to account for language specifics" one item for the purity/sanctity module related to chastity had to be removed because of inapplicable wording in German	Translation: H	N/A	U	N/A	U	N/A	U	N/A	U	N/A	N/A	N/A	Germany (German), n = 54 the US (English), n = 62	No funding received
	Zhang Y and Li S (2015) Two measures for cross-cultural research on morality: Comparison and revision. Psychological Reports 117(1). SAGE Publications Inc: 144–166.	30-item MFQ	revised model alphas: Overall scale: .88 (total MFQ) .93 (principle statements) .80 (concrete statements) Facet level: α for each of the fi ve moral foundations ranged from .43 to .86	H	N/A	N/A	U	N/A	U	back-translation method for Chinese version, independent bilingual translators, bilingual psychologist review	Translation: M	original 5-factor R2/df = 2.90 CFI = 0.79 TLI = 0.74 RMSEA = .008 Revised (tems 1, 9, 10, 15, and 26 dropped because loading < .40) and modification indices: R2/df = 2.03 CFI = 0.89 TLI = 0.91 RMSEA = .006 *factor loadings not reported	L	N/A	U	Harm sig correlations with autonomy (.25***) and community (.22***) Fairness sig correlations with autonomy (.34***) and community (.31***) Ingroup sig correlations with autonomy (.25***) and community (.24***)	M	N/A	U	N/A	N/A	N/A	N = 274 Mainland China (Chinese)	the Chinese government Jilin University
	Yalçındağ B, Özkan T, Cesur S, et al. (2019) An investigation of moral foundations theory in Turkey using different measures. Current Psychology 38(2): 440–457.	MFQ, MFQL, MSQ (3 independently translated versions of the MFQ were aadministered to three samples)	alpha for S1/S2/S3/median: Care: .69/.64/.64 / .64 Fairness: .73/.61/.10 / .61 Loyalty: .67/.64/.66 / .66 Authority: .78/.75/.78 / .78 Sanctity: .78/.76/.79 / .78 Median: .71	M	N/A	N/A	U	N/A	U	standard translation-back translation, experts, pilot testing, CFA, EFA	Translation: H	five-factor model best fit in all samples sample 1: Χ2/df: 6.51 CFI: .71 RMSEA: .113 SRMR: .100 sample 1: Χ2/df: 6.10 CFI: .71 RMSEA: .104 SRMR: .096 sample 3: Χ2/df: 8.10 CFI: .86 RMSEA: .110 SRMR: .120 *CFA factor loadings not reported EFA did not replicate the structure found in US samples	L	N/A	U	In Samples 2 and 3, being a woman was positively correlated with Care (r = −.11**; r = −.15***, respectively, 1 = female, 2 = male). Also in Samples 2 and 3, right-wing political orientation was significantly correlated with Loyalty (r = .12**, r = .34***), Authority (r = .26***, r = .45***), Sanctity (r = .26***, r = .45***).	M	N/A	U	N/A	N/A	N/A	N = 1432 Turkey (Turkish)	Middle East Technical University
	Iurino K and Saucier G (2020) Testing measurement invariance of the moral foundations questionnaire across 27 countries. Assessment 27(2). SAGE Publications Inc: 365–372.	20-item MFQ	not reported	U	N/A	N/A	U	N/A	U	existing scales	—	little support for the factor structure across the countries only Brazil, Morroco, and Thailand had CFI > .85	L	N/A	U	N/A	U	N/A	U	not supported	not supported	not supported	N = 8055 27 countries from Survey of World Views	No funding received
	Atari M, Lai MHC and Dehghani M (2020) Sex differences in moral judgements across 67 countries. Proceedings of the Royal Society B: Biological Sciences 287(1937). Royal Society: 20201201.	30-item MFQ	mean alphas across countries: S1/S2 Care: .69 Fairness: .63 Loyalty: .72 Authority: .72 Purity: .81 Median: .72	M	N/A	N/A	U	intraclass correlations coefficients (ICCs) - proportion of variance explained by a grouping (random) factor in hierarchical data Care: .02 Fairness: .03 Loyalty: .07 Authority: .09 Purity: .12	U	existing measures	—	N/A	U	N/A	U	N/A	U	N/A	U	N/A	N/A	N/A	Study 1 N = 336691 67 countries Study 2 N = 11969 19 countries	No funding received
	Atari M, Graham J and Dehghani M (2020) Foundations of morality in Iran. Evolution and Human Behavior 41(5). Beyond Weird: 367–384.	30-item MFQ	Iran (Farsi/Persian) Study 1 / Study 4/ Study 5 Care: .78 / .65 / .43 (med = .65) Fairness: .73 / .69 / .47 (med = .69) Loyalty: .76 / .68 / .63 (med = .68) Authority: .74 / .74 / .79 (med = .74) Purity: .78 / .81 / .83 (med = .81) US (English) Study 2: Care: .69 Fairness: .63 Loyalty: .69 Authority: .76 Purity: .86 *median = .69	L	N/A	N/A	U	N/A	U	existing measures, EFA, CFA	—	CFA model: R2/df = 2.79 CFI = 0.760 TLI = 0.736 RMSEA = .108 EFA model - 5 factors, but not with items loading on expected model R2/df = 1.88 CFI = 0.883 TLI = 0.871 RMSEA = .076 *factor loadings typically moderate to high (ranging from .29 to .91)	L	N/A	U	N/A	U	N/A	U	not supported (between Iran and the US)	not supported	not supported	N = 247 Iran (Persian) N = 300 the US (English)	Not stated
	Athota VS, Budhwar P and Malik A (2020) Influence of personality traits and moral values on employee well-being, resilience and performance: A cross-national study. Applied Psychology 69(3): 653–685.	32-item MFQ	alpha coefficient Australia/India harm/care = .67 fairness/reciprocity = .67 in-group/loyalty = .70 authority/respect = .75 purity/sanctity = .84 median = .70	M	N/A	N/A	U	N/A	U	existing scale	—	N/A	U	N/A	U	correlations Australian sample: harm/care with extraversion -.23**; SVS benevolence = .21**; SVS universalism = .30**; SVS power = -.43** fairness/reciprocity with extraversion -.25**; SVS universalism = .28**; SVS achievement = .28**; SVS power = -.39** in-group/loyalty with SVS achievement = -.16*; SVS power = -.61* authority/respect with SVS benevolence = -.20*; SVS universalism = 27**; SVS ac…	M/H	N/A	U	N/A	N/A	N/A	Study 1 N = 195, Australia Study 2 N = 257, India *language not specified	Not stated
	Međedović J (2023) Conservatism as a general factor of social attitudes. Psihologija 56(1). Društvo psihologa Srbije: 15–29.	32-item MFQ	alpha coefficient harm/care = .67 fairness/reciprocity = .60 in-group/loyalty = .73 authority/respect = .74 purity/sanctity = .73 median = .73	M	N/A	N/A	U	N/A	U	existing scale	—	N/A	U	N/A	U	Low/moderate/high correlations with Isms Strongest for each subscale: Harm with Inequality Aversion (.26**) Fairness with Inequality Aversion (.31**) Ingroup with Tradition-oriented Religiousness (.48**) Authority with Tradition-oriented Religiousness (.59**) Purity with Tradition-oriented Religiousness (.60**)	H	N/A	U	N/A	N/A	N/A	N = 380 Online sample Cultures/nationality unknown	Not stated
	Nejat P, Heirani-Tabas A and Nazarpour MM (2023) Moral foundations are better predictors of belief in COVID-19 conspiracy theories than the Big Five personality traits. Frontiers in Psychology 14: 1201695.	20-item MFQ *note: includes the Liberty moral foundation	Omega coefficients were Care 0.37, Fairness 0.65, Loyalty 0.64, Authority 0.70, Sanctity 0.68 Liberty 0.66 Median: .66 Care and Fairness were aggregated to form individualizing foundations (ω = 0.68) whereas Loyalty, Authority, and Sanctity constituted the binding foundations (ω = 0.84)	L	N/A	N/A	U	N/A	U	existing scales	—	N/A	U	N/A	U	Sig. correlations with belief in COVID-19 conspiracy theories: Individualizing moral foundations: beliefs on news accuracy (-.28***) binding moral foundations: Lockdown (.30***) Vaccination (.28***) Virus origin (.37***) Exploitation (.30***) Liberty: Lockdown (-.14*) Vaccination (-.19**) Virus origin (-.19**) Exploitation (-.22***) beliefs on news accuracy (-.21**)	M	demonstrated incremental validity in predicting belief in COVID-19 conspiracy theories over the 10-Item Personality Inventory (TIPI) R2 = .28*** ∆R2 = .08*** The significant change in R square in step 3, F(5, 211) = 4.78, p < 0.001, indicated the incremental predictive power of moral foundations beyond both demographic variables and the Big Five.	L	N/A	N/A	N/A	N = 227 Iran (Persian)	Not stated
Moral Foundations Questionnaire 2 (MFQ-2)
	Atari M, Haidt J, Graham J, et al. (2023) Morality beyond the WEIRD: How the nomological network of morality varies across cultures. Journal of Personality and Social Psychology 125(5): 1157–1188.	development of 36-item MFQ-2 scale	MFQ Internal consistency coefficients α / range across 19 countries Care: .89 / 0.85-0.94 Equality: .87 / 0.85-0.95 Proportionality: .78 / 0.77-0.93 Loyalty: .85 / 0.83-0.93 / 0.83-0.93 Authority: .87 / 0.80-0.90 Purity: .86 / 0.73-0.87	H	N/A	N/A	U	N/A	U	existing scales, theoretical models, EFA, ESEM, repetition across cultures	H	CFI = .979, TLI = .978, RMSEA = .024, SRMR = .023 *factor loadings for care, equality typically high (i.e., ≥ .70) *factor loadings for proportionality mixed ranging from .29 to .72 *factor loadings for authority and purity typically low (i.e., [.30, .50])	H	convergence with MFQ-1 Care/Care: .57 Equality/Fairness: .33 Proportionality/Fairness: .20 Loyalty/Loyalty: .70 Authority/Authority: .70 Purity/Purity: .76	H	N/A	U	predictive validity over MFQ-1 Across 18 measures, addition of MFQ-2 scores improved explained variance by 13.7%, on average, which was significantly higher than zero, 95%CI [8.17%, 19.30%], t (17) = 5.21, p < .001.	M	supported	supported	supported in all except purity	Study 1 N = 3360 S1a: India n = 346; US n = 494 S1b: India n = 380 (English?), US n = 491 (English), Iran n = 100 (Farsi) S1c: US (English) n = 515; Ecuador (Spanish) n = 517; China n = 517 (Chinese) Study 2 N = 3902 (19 nations in English, Spanish, French, Arabic, Japanese, Russian - see Table 3) Study 3 N = 1410 US and Canada (English), and India (English?) 25 populations	The National Science Foundation CAREER

## Sheet: Filial Piety
Measure	Papers	Scale, subscales, or items	Internal Consistency	IC Rating	Test-restest	Time Period	TT Rating	Inter-Rater Reliability	IR Rating	Content Validity	CV Rating	Stuctural Validity	SV Rating	Convergent & Discriminant Validity	HT Rating	Criterion Validity	CrV Rating	Incremental Validity	IV Rating	Configural Invariance	Metric Invariance	Scalar Invariance	Cultures/Languages	Funding
			Reliability coefficient (α, ω)		Correlation	Test-retest time period		ICC or weighted Kappa		Scale development techniques		Fit statistics				Correlation
16-Item Dual Filial Piety Scale (DFPS)
	Yeh K-H, Yi C-C, Tsao W-C, et al. (2013) Filial piety in contemporary Chinese societies: A comparative study of Taiwan, Hong Kong, and China. International Sociology 28(3). SAGE Publications Ltd: 277–296.	6-item short form	RFP / AFP alphas: .64 / .54 (Taiwan) .63 / .52 (Hong Kong)	L	N/A	N/A	U	N/A	U	EFA (promax method for oblique rotation was adopted)	L	China’s original rotated two-factor solution did not correspond to the DFPM dimensions	U	N/A	U	N/A	U	N/A	U	N/A	N/A	N/A	Mainland China, n = 3109 Hong Kong, n = 821 Taiwan, n = 1849 Chinese	No funding received
	Chen W-W (2014) The relationship between perceived parenting style, filial piety, and life satisfaction in Hong Kong. Journal of Family Psychology 28(3): 308–314.	Full scale	RFP: .90 AFP: .81	H	N/A	N/A	U	N/A	U	existing scale	—	N/A	U	N/A	U	N/A	U	N/A	U	N/A	N/A	N/A	N = 395 Hong Kong (Chinese)	Not stated
	Yu H, Wu L, Chen S, et al. (2016) Caregiving burden and gain among adult-child caregivers caring for parents with dementia in China: the partial mediating role of reciprocal filial piety. International Psychogeriatrics 28(11): 1845–1855.	RFP subscale only	RFP: .92	H	N/A	N/A	U	N/A	U	existing scale	—	N/A	U	N/A	U	RFP significant correlations: perceived caregiver burdern: -.23** positive caregiver aspect: .38**	M	N/A	U	N/A	N/A	N/A	N = 401 China (Chinese)	Not stated
	Jen C-H, Chen W-W and Wu C-W (2019) Flexible mindset in the family: Filial piety, cognitive flexibility, and general mental health. Journal of Social and Personal Relationships 36(6). SAGE Publications Ltd: 1715–1730.	Full scale	RFP: .88 AFP: .77	H	N/A	N/A	U	N/A	U	existing scale	—	N/A	U	N/A	U	N/A	U	N/A	U	N/A	N/A	N/A	N = 447 Taiwan (Chinese)	University of Macau
	Tan S-A, Nainee S and Tan C-S (2021) The mediating role of reciprocal filial piety in the relationship between parental autonomy support and life satisfaction among adolescents in Malaysia. Current Psychology 40(2): 804–812.	Full scale	Total: .78	M	N/A	N/A	U	N/A	U	Back-to-back translation procedures to translate to Malay but structure not tested/reported	Translation: L	N/A	U	N/A	U	RFP significant correlations: Paternal autonomy support: .45*** Maternal autonomy support: .50*** Life satisfaction: .37***	H	N/A	U	N/A	N/A	N/A	N = 589 Malaysia (Malay)	Universiti Tunku Abdul Rahman Research Fund
	Qiao X, Lv Y, Aldbyani A, et al. (2021) Chaos may prevail without filial piety: A cross-cultural study on filial piety, the dark triad, and moral disengagement. Frontiers in Psychology 12: 738128.	Full scale	RFP: .88a , .89b AFP: .61a, .80b aChinese sample, bIndonesian and Yemeni sample	H	N/A	N/A	U	N/A	U	existing scale	—	N/A	U	N/A	U	AFP correlations (Chinese sample / Islamic sample): Moral disengagement: .34*** / .25*** Psychopathy: -.10* / .16** RFP correlations (Chinese sample / Islamic sample): Machiavellianism: -.36*** / -.15** Narcissism: -.26***/ -.17**	Chinese sample: M Islamic sample: L	N/A	U	N/A	N/A	N/A	N = 778 China (n = 400) Indonesia (n = 250) Yemen (n = 128)	"The authors declare that the research was conducted in the absence of any commercial financial relationships that could be construed as a potential conflict of interest" (pg 11)
	Li WW, Singh S and Keerthigha C (2021) A cross-cultural study of filial piety and palliative care knowledge: Moderating effect of culture and universality of filial piety. Frontiers in Psychology 12: 787724.	Full scale	RFP: .86 .89c .84d AFP: .82 .82c .83d c Singaporean sample. d Australian sample	H	N/A	N/A	U	N/A	U	existing scale	—	Modification indicies used (error covariances freed) to make modified model for better fit Singapore: TIL: .897 CFI: .913 SRMR: .086 RMSEA: .073 Australia: TIL: .868 CFI: .892 SRMR: .089 RMSEA: .077	L	N/A	U	RFP sig correlation palliative care knowledge .11*	L	N/A	U	supported for modified model	supported for modified model	not supported	N = 406 Singapore (n = 224) and Australia (n = 182) English	The College of Healthcare Sciences, James Cook University Australia Singapore Collaborative Grant
	Różycka-Tran J, Jurek P, Olech M, et al. (2021) A measurement invariance investigation of the Polish version of the Dual Filial-Piety scale (DFPS-PL): Student-employee and gender differences in filial beliefs. Frontiers in Psychology 12: 713395.	Full scale	RFP: .93 AFP: .85 ω (omega coefficient used)	H	N/A	N/A	U	N/A	U	International Test Commission gudielines: back-to-back translation to create Polish version of the DFPS (DFPS-PL)	Translation: H	CFI: .947 SRMR: .052 RMSEA: .062 For 15-item scale (missing item 12) *factor loadings typically high for RFP (i.e., > .70) *factor loadings typically moderate to high for AFP (ranging from .37 to .75)	H	N/A	U	N/A	U	N/A	U	N/A	N/A	N/A	N = 489 Poland (Polish)	Not stated
	Wei H and Liu M (2022) Loving your parents and treating others well: The effect of filial piety on cyberbullying perpetration and its functional mechanism among Chinese graduate students. Journal of Interpersonal Violence 37(11–12). SAGE Publications Inc: NP8670–NP8695.	10-item Filial Piety scale	RFP: .89 AFP: .95	H	N/A	N/A	U	N/A	U	existing scale	—	Scale translated to English but structure not tested/reported	U	N/A	U	RFP/AFP sig correlation Hostile attribution: -.10*/.18** Cyberbullying perpetration: -.33**/.20**	M	N/A	U	N/A	N/A	N/A	N = 588 China (Chinese)	the National Natural Science Foundation of China the Nanhu Scholars Program for Young Scholars of Xinyang Normal University
Contemporary Filial Piety Scale
	Lum TYS, Yan ECW, Ho AHY, et al. (2016) Measuring filial piety in the 21st century: Development, factor structure, and reliability of the 10-item contemporary filial piety scale. Journal of Applied Gerontology 35(11). SAGE Publications Inc: 1235–1247.	Development of CFPS scale	Total: .88 PO: .86 CR: .79	H	N/A	N/A	U	N/A	U	review of existing theories and scales focus group discussions panel of experts PCA	H	CFA for 3-factor CFI = .95 *factor loadings moderate to high (ranging from .61 to .75)	H	N/A	U	N/A	U	N/A	U	N/A	N/A	N/A	N = 1080 Hong Kong (Chinese)	No funding received
	Li EC-Y and Yu CK-C (2018) Filial piety as a protective factor against burden experienced by family caregivers of diabetic patients in Hong Kong. Asia Pacific Journal of Counselling and Psychotherapy 9(2). Routledge: 186–203.	CFPS-10	Total: .91 PO: .90 CR: .84	H	N/A	N/A	U	N/A	U	existing scale	—	N/A	U	N/A	U	N/A	U	N/A	U	N/A	N/A	N/A	N = 150 Hong Kong (Chinese)	Not stated
Three-Dimensional Filial Piety Scale
	Shi J and Wang F (2019) Three-dimensional filial piety scale: Development and validation of filial piety among Chinese working adults. Frontiers in Psychology 10. Frontiers.	15-item TDFPS	Total: .85 BI: .80 GA: .85 FRN: .81	H	rTotal = 0.90, p < 0.01 rBI = 0.84, p < 0.01 rGA = 0.81, p < 0.01 rFRN = 0.91, p < 0.01	4 weeks	High	N/A	U	Model, extant scales, experts, EFA, CFA	H	TIL: .946 CFI: .955 SRMR: .048 RMSEA: .047 *factor loadings moderate to high (ranging from .61 to .75) Scalar invariance supported for age, gender, and cohabitation with parents	H	Correlations with the DFPS: FRN: RFP = 0.314, p < .01; Total: 0.139, p < .05 BI: RFP = 0.243, p < .01; AFP: -0.198, p < .01 GA: RFP = 0.441, p < .01; Total: 0.239, p < .01 Total: RFP = 0.418, p < .01; Total: 0.140, p < .05 Correlations with the CFPS: FRN: PO = 0.200, p < .01; CR = 0.292, p < .01; Total = 0.303, p < .01 BI: PO = 0.147, p < .05; CR = 0.167, p < .05; Total = 0.188, p < .01 GA: PO = …	L	N/A	U	N/A	U	N/A	N/A	N/A	N = 649 China (Chinese)	the MOE Project of Key Research Institute of Humanities and Social Sciences at Universities in China Postgraduate Research & Practice Innovation Program of Jiangsu Province of China
The Filial Behaviour Scale (FBS)
	Chen SX, Bond MH and Tang D (2007) Decomposing filial piety into filial attitudes and filial enactments. Asian Journal of Social Psychology 10(4): 213–223.	30-item FBS	α = .86 (Hong Kong) α = .79 (Mainland China)	H	N/A	N/A	U	N/A	U	focus groups, existing theory, EFA,	H	Tucker’s coefficient = 0.87 item-total correlations		correlation with filial attitudes: r(203) = 0.49*** (Hong Kong) r(197) = 0.50*** (Beijing)	Moderate	Correlations (China/Hong Kong): Interdependence = -.04 (ns) / .41*** SAS social cynicism = -.10** / -.15* SAS reward for application = .25*** / .39*** SAS social complexity = -.08 (ns) / .15* SAS fate control = .17* / -.03 (ns) SVS openness to change = -.04 (ns) / -.17* SVS Self-transcendence = .18* / .10 (ns) SVS Conservation = .26*** / .24**	L	N/A	U	N/A	N/A	N/A	N = 405 Hong Kong (Chinese), n = 206 Mainland China (Chinese), n = 199	Not stated
	Zong X, Ingoglia S, Lo Coco A, et al. (2023) Evaluating the filial behaviour scale across three cultural groups using exploratory structural equation modelling. International Journal of Psychology 58(1): 42–51.	25-item FBS	α = .86 (US) α = .87 (Italy) α = .87 (Malaysia)	H	N/A	N/A	U	N/A	U	ESEM	U	a two-factor ESEM model with a varying number of items (15, 10 and 13 items for U.S., Italian and Malaysian samples, respectively) was selected across all three samples US 10-item: CFI: .95 RMSEA: .057 SRMR: .054 *factor loadings mixed (ranging from .46 to .84) Malay 13-item: CFI: .97 RMSEA: .043 SRMR: .036 *factor loadings mixed (ranging from .47 to .73) Italy 10-item: CFI: .97 RMSEA: .049 SRMR:…	H	N/A	U	US/Italian/Malay Obedience/Obligation subscale Mother-child conflict: -.19* / ns / -.46* Father-child conflict: -.17*/ ns / ns Obedience/Obligation subscale Depressive symptoms: -.18* / -.17* / ns Mother-child affection: .42*** / .49*** / ns Mother-child intamacy: .48*** / .44*** / .61** Mother-child conflict: -.19* / -.32*** / ns Father-child affection: .35*** / .36*** / ns Father-child intamacy…	H	N/A	U	supported	partial	partial	N = 1090 United States (n = 455) Italy (n = 428) Malaysia (n = 207)	No funding received

## Sheet: Social Axioms
Measure	Papers	Scale, subscales, or items	Internal Consistency	IC Rating	Test-restest	Time Period	TT Rating	Inter-Rater Reliability	IR Rating	Content Validity	CV Rating	Stuctural Validity	SV Rating	Convergent & Discriminant Validity	HT Rating	Criterion Validity	CrV Rating	Incremental Validity	IV Rating	Configural Invariance	Metric Invariance	Scalar Invariance	Cultures/Languages	Funding
			Reliability coefficient (α, ω)		Correlation	Test-retest time period		ICC or weighted Kappa		Scale development techniques		Fit statistics				Correlation
The Social Axioms Survey (SAS)
	Bond MH, Leung K, Au A, et al. (2004) Combining social axioms with values in predicting social behaviours. European Journal of Personality 18(3). SAGE Publications Ltd: 177–191.	60-items *Combining social axioms with values in predicting social behaviours	α values .79 (Social Cynicism) .72 (Reward for Application) .67 (Social Complexity) .59 (Fate Control) .78 (Religiosity/spirituality)	M med = .72	N/A	N/A	U	N/A	U	used existing Chinese version	—	N/A	U	N/A	U	N/A	U	moderate incremental validity over values (SVS) for predicting vocational interest: Reward for application predicted choice of the conventional vocations, F change(1, 174) = 7.52, p < 0.01. ∆R2 = .03 Styles of conflict resolution: Reward for application predicted the conflict resolution style of accommodation, F change(1, 174) = 12.87, p < 0.001. ∆R2 = .06 Religiosity predicted the conflict resol…	L	N/A	N/A	N/A	N = 180 Hong Kong (Traditional Chinese)	Not stated
	Chen SX, Bond MH and Cheung FM (2006) Personality correlates of social axioms: Are beliefs nested within personality? Personality and Individual Differences 40(3): 509–519. Chen SX, Cheung FM, Bond MH, et al. (2006) Going beyond self-esteem to predict life satisfaction: The Chinese case. Asian Journal of Social Psychology 9(1): 24–35. *both papers use same sample and report the same statistics	Short 25-item SAS	α values .59 (Social Cynicism) .62 (Reward for Application) .48 (Social Complexity) .32 (Fate Control) .42 (Religiosity/spirituality)	L med = .48	N/A	N/A	U	N/A	U	used existing Chinese version	—	N/A	U	N/A	U	Weak to moderate associations with CPAI: Social cynicism stongest negative with with Graciousness vs. Meanness and Veraciousness vs. Slickness, r(317) = -.38 and -.31***, and strongest positive with Defensiveness (Ah-Q Mentality) r(317) = .31*** Correlations between social complexity and CPAI personality scales were modest, all lower than .30. Correlations involving fate control were modest, with…	M	social axioms as a block was significant, indicating that social axioms predicted life satisfaction over and above selfesteem and CPAI-2 scale. R2 = 0.27, F = 2.71, p < 0.05 Particularly fate control (beta = .18, p < .01) ∆R2 = .04	L	N/A	N/A	N/A	N = 359 Mainland China (Chinese)	Not stated
	Leung K, Au A, Huang X, et al. (2007) Social axioms and values: a cross‐cultural examination. European Journal of Personality 21(2). SAGE Publications Ltd: 91–111.	82-item or 60-item SAS	α: HK / China / Dutch / Isreal / Estonia .72 / .72 / .69 / .75 / .62 (Social Cynicism) med = .72 .64 / .67 / .49 / .66 / .66 (Reward for Application) med = .66 .59 / .49 / .60 / .39 / .46 (Social Complexity) med = .49 .48 / .42 / .46 / .71 / .51 (Fate Control) med = .48 .77 / .69 / .73 / .73 / .65 (Religiosity/spirituality) med = .73	L med = .66	N/A	N/A	U	N/A	U	back-translation method for local languages versions that didn't already exist CFA	Translation: L	5-factor structure: x2/df=3.84, CFI=0.934, SRMR=0.041, RMSEA=0.059 *factor loadings not reported	M	N/A	U	Social Cynicism is correlated most positively with Power (.27 in China), and most negatively with Self-Direction (-.26 (IS), -.27(ES)). Reward for Application, the most positive correlation is with Achievement (.34 (NE)), and the most negative correlations are with Hedonism (-.26 (IS)) and Tradition (-.21 (CN), -.25 (ES)). Social Complexity, the most positive correlation is with Self-Direction (.…	M	N/A	U	N/A	N/A	N/A	Hong Kong (Chinese), n = 180, Mainland China (Chinese), n = 229, The Netherlands (Dutch), n = 170, Isreal (Hebrew), n = 89, Estonia (Estonian), n = 244 *Paper only specifies "local languages"	Not stated
	Bou Malham P and Saucier G (2014) Measurement invariance of social axioms in 23 countries. Journal of Cross-Cultural Psychology 45(7). SAGE Publications Inc: 1046–1060.	30-item SAS	not reported	U	N/A	N/A	U	N/A	U	blind back-translation	Translation: L	N/A	U	N/A	U	N/A	U	N/A	U	supported (partial?) *required removal of social complexity items: “There is usually only one way to solve a problem” on reward for application and “There are phenomena in the world that cannot be explained by science” on religiosity. (Which have shown cross loading in previous studies too) and four other items	partial	no	N = 8883 23 countries from Survey of Worldviews Table 1, page 1048 administered in countries native language (India and Kenya used English versions)	Air Force Office of Scientific Research
	Stankov L and Saucier G (2015) Social axioms in 33 countries: Good replicability at the individual but less so at the country level. Journal of Cross-Cultural Psychology 46(2). SAGE Publications Inc: 296–315.	30-item SAS	not reported	U	N/A	N/A	U	variance explained due to country of origin ICC for countries: .1014 (Social Complexity) .0500 (Religiosity) .0751 (Reward for Application) .0591 (Social Cynicism) .0391 ( Fate Control) ICC for World regions: .0078 (Social Complexity) .3178 (Religiosity) .0914 (Reward for Application) .0396 (Social Cynicism) .1238 ( Fate Control) ICC (Proportion of Total Variance Due to Between-Countries Differen…	U	EFA and CFA (and ESEM but argue that the ESEM-produced index of sig. loadings is too generous and leads to too much overlap across factors)	—	CFA: CFI: .88 TLI: .85 RMSEA: .046 SRMR: .039 ESEM: CFI: .92 TLI: .88 RMSEA: .041 SRMR: .024 *factor loadings vary greatly from <.30 to .98	CFA = low ESEM = Moderate	N/A	U	N/A	U	N/A	U	N/A	N/A	N/A	N = 7825 33 countries from Survey of Worldviews Table 4 page 308	No funding received
	Ye S, Ng TK, Lu EY, et al. (2018) Chinese Proverb Scale: Development and validation of an indigenous measure of Chinese traditional values. Asian Journal of Social Psychology 21(3): 156–177.	39-item SAS	α values .75 (Social Cynicism) .78 (Reward for Application) .70 (Social Complexity) .61 ( Fate Control) .72 (Religiosity)	M med = .72	N/A	N/A	U	N/A	U	existing scale	—	N/A	U	N/A	U	N/A	U	N/A	U	N/A	N/A	N/A	N = 363 Mainland China (Chinese)	Not stated
	Jami WA and Kemmelmeier M (2021) The social axioms of populism: Investigating the relationship between culture and populist attitudes. Journal of Social and Political Psychology 9(2). 2: 438–455.	30-item SAS	Study 1 α / omega values .69 / .41 (Social Cynicism) .69 / .59 (Reward for Application) .74 / .64 (Social Flexibility) .64 / .57 (Fate Control) .80 / .72 (Religiosity) Study 2 α / omega values .59 / .48 (Social Cynicism) .68 / .67 (Reward for Application) .74 / .70 (Social Flexibility) .55 / .48 (Fate Control) .69 / .03 (Religiosity)	S1 (US only): L S2: L S1 alpha med =.69 S2 alpha med = .68	N/A	N/A	U	ICC: .09 (Social Cynicism) .18 (Reward for Application) .22 (Religiosity) .09 (Social Flexibility) .15 (Fate Control)	U	existing scale	—	N/A	U	N/A	U	33 countries Sovereignty: .14*** / .13*** / .07*** / .18*** / .02 Anti-elitism: .23*** / .02 / -.10*** / .06*** / .04*** Mistrust: .02 / -.10** / -.22*** / .10*** / -.21***	M	N/A	U	N/A	N/A	N/A	Study 1 N=488 US Study 2 N = 5837 34 countries subsample ranging from n = 20 (Ireland) to n = 306 (Japan)	No funding received
	Jami WA and Kemmelmeier M (2022) Culture and democracy: Predicting authoritarianism and ethnonationalism with social axioms. The Journal of Psychology 156(6). Routledge: 435–457.	39-item SAS	α values .64 - .80 (Social Cynicism) median = .72 .58 - .78 (Reward for Application) median = .68 .45 - .72 (Social Flexibility) median = .59 .54 - .72 (Fate Control) median = .63 .56 - .81 (Religiosity) median = .69	L med = .68	N/A	N/A	U	N/A	U	existing scale	—	N/A	U	N/A	U	Correlations: RWA -.31* (Social Cynicism) .48* (Religiosity) -.45* (Social Flexibility) .30* (Fate Control) LWA -.28* (Reward for Application) -.11* (Religiosity) -.35* (Social Flexibility) .27* (Fate Control) SDO -.14* (Social Cynicism) .16* (Religiosity) -.17* (Social Flexibility) .17* (Fate Control) Ethnocentrism .12* (Reward for Application) .32* (Religiosity) -.13* (Social Flexibility) .32* …	M	N/A	U	N/A	N/A	N/A	Study 1 N = 1676, US Study 2 N = 5991, 33 countries from Survey of Worldviews	No funding received
	Fasce A, Avendaño D, Dagnall N, et al. (2022) Validation of the Spanish version of the generic conspiracist beliefs scale. The Spanish Journal of Psychology 25: e25.	40-item Social Axioms Survey II - Short Form	α values .70 (Social Cynicism) .90 (Reward for Application) .82 ( Fate Control) .88 (Religiosity) *Social Complexity not included	H med = .85	N/A	N/A	U	N/A	U	existing scale	—	N/A	U	N/A	U	conspiracy beliefs was positively correlated with Social Cynicism (r = .19***) Reward for Application (r = .18***) Religiosity (r = .19***) Fate Control (r = .39***)	L	N/A	U	N/A	N/A	N/A	N = 732 Spain and Latin America (Spanish)	European Union’s Horizon 2020 research and innovation program

[truncated: 2 more sheets: Isms, Layer 3]
